# Supplementary material for: Bis[O,O′-bis­(4-tert-butyl­phen­yl) di­thio­phosphato-κ2 S,S′]bis­(pyridine-κN)lead(II)
Source: Acta Crystallogr Sect E Struct Rep Online. 2013 Aug 31;69(Pt 9):m524. doi: 10.1107/S1600536813023945 (PMC3884392; doi:10.1107/S1600536813023945)
Supplement: Supplementary file 1 [file e-69-0m524-sup1.cif]

##############################################################################
#                                                                            #
# This CIF contains the data in a paper accepted for publication in          #
# Acta Crystallographica Section E. It conforms to the requirements of       #
# Notes for Authors for Acta Crystallographica Section E, and has been       #
# peer reviewed under the auspices of the IUCr Commission on Journals.       #
#                                                                            #
# Full details of the Crystallographic Information File format               #
# are given in the paper "The Crystallographic Information File (CIF):       #
# a New Standard Archive File for Crystallography" by S. R. Hall, F. H.      #
# Allen and I. D. Brown [Acta Cryst. (1991), A47, 655-685].                  #
#                                                                            #
# The current version of the core CIF dictionary is obtainable from          #
# ftp://ftp.iucr.org/pub/cif_core.dic.                                       #
#                                                                            #
# Software is freely available for graphical display of the structure(s)     #
# in this CIF. For information consult the CIF software page                 #
# http://www.iucr.org/resources/cif/software.                                #
#                                                                            #
# This file may be used for bona fide research purposes within the           #
# scientific community so long as proper attribution is given to the journal # 
# article from which it was obtained.                                        #
#                                                                            #
##############################################################################
data_I
_audit_creation_method     SHELXL-97
_journal_date_recd_electronic     2013-08-11
_journal_date_accepted     2013-08-26
_journal_name_full     'Acta Crystallographica, Section E'
_journal_year     2013
_journal_volume     69
_journal_issue      9
_journal_page_first     m524
_journal_page_last     m524
_journal_paper_category     QM
_journal_paper_doi     10.1107/S1600536813023945
_journal_coeditor_code     HB7129
_publ_contact_author_name     'Xiulan Zhang'
_publ_contact_author_address
;
Institute of Functionalized Materials, Sichuan University of Science and
Engineering,Zigong 643000, People's Republic of China,and College of Chemistry
and Pharmaceutical Engineering, Sichuan University of Science and Engineering,
Zigong 643000,
People's Republic of China
;
_publ_contact_author_email     'zxlsuse@sina.com'
_publ_contact_author_fax     '0813-2113073'
_publ_contact_author_phone     '0813-2113073'
_publ_section_title
;
Bis[<i>O</i>,<i>O</i>'-bis(4-<i>tert</i>-butylphenyl)
dithiophosphato-\k^2^<i>S</i>,<i>S</i>']bis(pyridine-\k<i>N</i>)lead(II)
;
loop_
    _publ_author_name
    _publ_author_footnote
    _publ_author_address
    'Zhang, Xiulan' .
;
Institute of Functionalized Materials
Sichuan University of Science and Engineering
Zigong 643000
People's Republic of China
College of Chemistry and Pharmaceutical Engineering
Sichuan University of Science and Engineering
Zigong 643000
People's Republic of China
;
    'Xie, Bin' .
;
Institute of Functionalized Materials
Sichuan University of Science and Engineering
Zigong 643000
People's Republic of China
College of Chemistry and Pharmaceutical Engineering
Sichuan University of Science and Engineering
Zigong 643000
People's Republic of China
;
    'He, Linxin' .
;
Institute of Functionalized Materials
Sichuan University of Science and Engineering
Zigong 643000
People's Republic of China
;
    'Lu, Lu' .
;
Institute of Functionalized Materials
Sichuan University of Science and Engineering
Zigong 643000
People's Republic of China
College of Chemistry and Pharmaceutical Engineering
Sichuan University of Science and Engineering
Zigong 643000
People's Republic of China
;
    'Chen, Neng' .
;
Institute of Functionalized Materials
Sichuan University of Science and Engineering
Zigong 643000
People's Republic of China
;
_publ_section_synopsis     .
_chemical_name_systematic
;\
Bis[<i>O</i>,<i>O</i>'-bis(4-<i>tert</i>-butylphenyl) dithiophosphato-\
\k^2^<i>S</i>,<i>S</i>']bis(pyridine-\k<i>N</i>)lead(II)
;
_chemical_name_common     ?
_chemical_formula_moiety     'C50 H62 N2 O4 P2 Pb S4'
_chemical_formula_sum     'C50 H62 N2 O4 P2 Pb S4'
_chemical_formula_iupac     '[Pb (C20 H26 O2 P S2)2 (C5 H5 N)2]'
_chemical_formula_weight     1152.39
_chemical_melting_point     ?
_symmetry_cell_setting     triclinic
_symmetry_space_group_name_H-M     'P -1'
_symmetry_space_group_name_Hall     '-P 1'
loop_
    _symmetry_equiv_pos_as_xyz
    'x, y, z'
    '-x, -y, -z'
_cell_length_a     12.4260(3)
_cell_length_b     12.9136(3)
_cell_length_c     17.9749(4)
_cell_angle_alpha     89.7528(18)
_cell_angle_beta     79.4467(19)
_cell_angle_gamma     71.298(2)
_cell_volume     2681.22(10)
_cell_formula_units_Z     2
_cell_measurement_reflns_used     10707
_cell_measurement_theta_min     2.86
_cell_measurement_theta_max     29.21
_cell_measurement_temperature     150(2)
_exptl_crystal_description     block
_exptl_crystal_colour     colorless
_exptl_crystal_size_max     0.25
_exptl_crystal_size_mid     0.20
_exptl_crystal_size_min     0.20
_exptl_crystal_density_diffrn     1.427
_exptl_crystal_density_meas     ?
_exptl_crystal_density_method     'not measured'
_exptl_crystal_F_000     1168
_exptl_absorpt_coefficient_mu     3.404
_exptl_absorpt_correction_type     multi-scan
_exptl_absorpt_process_details     '(SADABS; Bruker, 2008)'
_exptl_absorpt_correction_T_min     0.4833
_exptl_absorpt_correction_T_max     0.5493
_exptl_special_details     ?
_diffrn_ambient_temperature     150(2)
_diffrn_radiation_type     MoK\a
_diffrn_radiation_wavelength     0.71073
_diffrn_radiation_source     'fine-focus sealed tube'
_diffrn_radiation_monochromator     graphite
_diffrn_measurement_device_type     'Bruker APEXII'
_diffrn_measurement_method     '\w scans'
_diffrn_detector_area_resol_mean     ?
_diffrn_reflns_number     22556
_diffrn_reflns_av_R_equivalents     0.0305
_diffrn_reflns_av_sigmaI/netI     0.0516
_diffrn_reflns_theta_min     2.86
_diffrn_reflns_theta_max     26.37
_diffrn_reflns_theta_full     26.37
_diffrn_measured_fraction_theta_max     0.999
_diffrn_measured_fraction_theta_full     0.999
_diffrn_reflns_limit_h_min     -15
_diffrn_reflns_limit_h_max     15
_diffrn_reflns_limit_k_min     -16
_diffrn_reflns_limit_k_max     13
_diffrn_reflns_limit_l_min     -22
_diffrn_reflns_limit_l_max     22
_diffrn_standards_number     0
_diffrn_standards_interval_count     ?
_diffrn_standards_interval_time     ?
_diffrn_standards_decay_%     0
_refine_special_details
;
Refinement of <i>F</i>^2^ against ALL reflections. The weighted <i>R</i>-factor
<i>wR</i> and goodness of fit <i>S</i> are based on <i>F</i>^2^, conventional
<i>R</i>-factors <i>R</i> are based on <i>F</i>, with <i>F</i> set to zero for
negative <i>F</i>^2^. The threshold expression of <i>F</i>^2^ >
\s(<i>F</i>^2^) is used only for calculating <i>R</i>-factors(gt) <i>etc</i>.
and is not relevant to the choice of reflections for refinement.
<i>R</i>-factors based on <i>F</i>^2^ are statistically about twice as large
as those based on <i>F</i>, and <i>R</i>- factors based on ALL data will be
even larger.
;
_reflns_number_total     10953
_reflns_number_gt     9252
_reflns_threshold_expression     I>2\s(I)
_refine_ls_structure_factor_coef     Fsqd
_refine_ls_matrix_type     full
_refine_ls_R_factor_all     0.0462
_refine_ls_R_factor_gt     0.0328
_refine_ls_wR_factor_gt     0.0619
_refine_ls_wR_factor_ref     0.0675
_refine_ls_goodness_of_fit_ref     1.016
_refine_ls_restrained_S_all     1.007
_refine_ls_number_reflns     10953
_refine_ls_number_parameters     663
_refine_ls_number_restraints     572
_refine_ls_hydrogen_treatment     constr
_refine_ls_weighting_scheme     calc
_refine_ls_weighting_details
         'calc w=1/[\s^2^(Fo^2^)+(0.0250P)^2^+0.8500P] where P=(Fo^2^+2Fc^2^)/3'
_atom_sites_solution_hydrogens     geom
_atom_sites_solution_primary     direct
_atom_sites_solution_secondary     difmap
_refine_ls_shift/su_max     0.002
_refine_ls_shift/su_mean     0.000
_refine_diff_density_max     0.801
_refine_diff_density_min     -0.688
_refine_ls_extinction_method     none
_refine_ls_extinction_coef     ?
loop_
    _atom_type_symbol
    _atom_type_description
    _atom_type_scat_dispersion_real
    _atom_type_scat_dispersion_imag
    _atom_type_scat_source
    'C' 'C' 0.0033 0.0016
                         'International Tables Vol C Tables 4.2.6.8 and 6.1.1.4'
    'H' 'H' 0.0000 0.0000
                         'International Tables Vol C Tables 4.2.6.8 and 6.1.1.4'
    'N' 'N' 0.0061 0.0033
                         'International Tables Vol C Tables 4.2.6.8 and 6.1.1.4'
    'O' 'O' 0.0106 0.0060
                         'International Tables Vol C Tables 4.2.6.8 and 6.1.1.4'
    'P' 'P' 0.1023 0.0942
                         'International Tables Vol C Tables 4.2.6.8 and 6.1.1.4'
    'Pb' 'Pb' -3.3944 10.1111
                         'International Tables Vol C Tables 4.2.6.8 and 6.1.1.4'
    'S' 'S' 0.1246 0.1234
                         'International Tables Vol C Tables 4.2.6.8 and 6.1.1.4'
_computing_data_collection     'APEX2 (Bruker, 2008)'
_computing_cell_refinement     'SAINT (Bruker, 2008)'
_computing_data_reduction     'SAINT (Bruker, 2008)'
_computing_structure_solution     'SHELXS97 (Sheldrick, 2008)'
_computing_structure_refinement     'SHELXL97 (Sheldrick, 2008)'
_computing_molecular_graphics     'SHELXTL (Sheldrick, 2008)'
_computing_publication_material     'SHELXTL (Sheldrick, 2008)'
loop_
    _atom_site_type_symbol
    _atom_site_label
    _atom_site_fract_x
    _atom_site_fract_y
    _atom_site_fract_z
    _atom_site_U_iso_or_equiv
    _atom_site_adp_type
    _atom_site_calc_flag
    _atom_site_refinement_flags
    _atom_site_occupancy
    _atom_site_symmetry_multiplicity
    _atom_site_disorder_assembly
    _atom_site_disorder_group
    Pb Pb1 0.612885(11) 0.604091(11) 0.396926(7) 0.03145(5) Uani d U 1 1 . .
    P P1 0.62254(8) 0.66393(7) 0.58583(5) 0.0271(2) Uani d . 1 1 . .
    P P2 0.70541(8) 0.61341(7) 0.20625(5) 0.0282(2) Uani d . 1 1 . .
    S S1 0.72725(8) 0.69068(7) 0.49614(5) 0.0335(2) Uani d . 1 1 B .
    S S2 0.51198(9) 0.59419(8) 0.56523(5) 0.0404(2) Uani d . 1 1 B .
    S S3 0.74784(8) 0.68922(8) 0.28674(5) 0.0341(2) Uani d . 1 1 B .
    S S4 0.57837(8) 0.55505(8) 0.23833(5) 0.0371(2) Uani d U 1 1 B .
    O O1 0.6962(2) 0.60457(18) 0.64789(13) 0.0333(6) Uani d . 1 1 B .
    O O2 0.55836(19) 0.78039(17) 0.63186(12) 0.0315(6) Uani d . 1 1 B .
    O O3 0.81414(19) 0.51538(18) 0.16392(13) 0.0333(6) Uani d . 1 1 B .
    O O4 0.6861(2) 0.69140(18) 0.13647(12) 0.0324(6) Uani d . 1 1 B .
    N N1 0.7945(3) 0.4160(2) 0.38507(17) 0.0363(7) Uani d . 1 1 B .
    C C1 0.7648(3) 0.4943(3) 0.64080(18) 0.0288(8) Uani d . 1 1 . .
    C C2 0.7151(3) 0.4137(3) 0.6512(3) 0.0522(12) Uani d . 1 1 B .
    H H2 0.6333 0.4316 0.6588 0.063 Uiso calc R 1 1 . .
    C C3 0.7845(4) 0.3060(3) 0.6505(3) 0.0567(12) Uani d . 1 1 . .
    H H3 0.7490 0.2506 0.6567 0.068 Uiso calc R 1 1 B .
    C C4 0.9035(3) 0.2758(3) 0.6412(2) 0.0354(9) Uani d . 1 1 A .
    C C5 0.9505(3) 0.3594(3) 0.6319(2) 0.0469(11) Uani d . 1 1 . .
    H H5 1.0320 0.3423 0.6261 0.056 Uiso calc R 1 1 B .
    C C6 0.8818(3) 0.4681(3) 0.6309(2) 0.0436(10) Uani d . 1 1 B .
    H H6 0.9166 0.5239 0.6234 0.052 Uiso calc R 1 1 . .
    C C7 0.9755(3) 0.1559(3) 0.6426(2) 0.0474(10) Uani d DU 1 1 . .
    C C8 0.9290(7) 0.1076(4) 0.7139(3) 0.099(3) Uani d PDU 0.907(7) 1 A 1
    H H8A 0.9772 0.0312 0.7153 0.148 Uiso calc PR 0.907(7) 1 A 1
    H H8B 0.8492 0.1109 0.7135 0.148 Uiso calc PR 0.907(7) 1 A 1
    H H8C 0.9306 0.1496 0.7587 0.148 Uiso calc PR 0.907(7) 1 A 1
    C C9 1.1030(5) 0.1402(4) 0.6397(5) 0.089(2) Uani d PDU 0.907(7) 1 A 1
    H H9A 1.1454 0.0623 0.6420 0.133 Uiso calc PR 0.907(7) 1 A 1
    H H9B 1.1110 0.1813 0.6829 0.133 Uiso calc PR 0.907(7) 1 A 1
    H H9C 1.1346 0.1671 0.5924 0.133 Uiso calc PR 0.907(7) 1 A 1
    C C10 0.9666(6) 0.0917(4) 0.5746(3) 0.0732(19) Uani d PDU 0.907(7) 1 A 1
    H H10A 1.0131 0.0146 0.5756 0.110 Uiso calc PR 0.907(7) 1 A 1
    H H10B 0.9956 0.1217 0.5278 0.110 Uiso calc PR 0.907(7) 1 A 1
    H H10C 0.8856 0.0976 0.5764 0.110 Uiso calc PR 0.907(7) 1 A 1
    C C8A 1.014(6) 0.151(4) 0.719(2) 0.089(10) Uani d PDU 0.093(7) 1 A 2
    H H8D 1.0485 0.0746 0.7299 0.133 Uiso calc PR 0.093(7) 1 A 2
    H H8E 0.9474 0.1874 0.7586 0.133 Uiso calc PR 0.093(7) 1 A 2
    H H8F 1.0720 0.1887 0.7162 0.133 Uiso calc PR 0.093(7) 1 A 2
    C C9A 1.089(3) 0.135(5) 0.587(3) 0.083(11) Uani d PDU 0.093(7) 1 A 2
    H H9D 1.0738 0.1472 0.5354 0.125 Uiso calc PR 0.093(7) 1 A 2
    H H9E 1.1385 0.0588 0.5890 0.125 Uiso calc PR 0.093(7) 1 A 2
    H H9F 1.1289 0.1846 0.6001 0.125 Uiso calc PR 0.093(7) 1 A 2
    C C10A 0.898(4) 0.086(3) 0.644(4) 0.095(11) Uani d PDU 0.093(7) 1 A 2
    H H10D 0.8238 0.1295 0.6311 0.142 Uiso calc PR 0.093(7) 1 A 2
    H H10E 0.8833 0.0592 0.6950 0.142 Uiso calc PR 0.093(7) 1 A 2
    H H10F 0.9354 0.0231 0.6073 0.142 Uiso calc PR 0.093(7) 1 A 2
    C C11 0.4633(3) 0.7995(3) 0.69197(18) 0.0268(7) Uani d . 1 1 . .
    C C12 0.4578(3) 0.7252(3) 0.7470(2) 0.0372(9) Uani d . 1 1 B .
    H H12 0.5172 0.6563 0.7437 0.045 Uiso calc R 1 1 . .
    C C13 0.3648(3) 0.7526(3) 0.8070(2) 0.0370(9) Uani d . 1 1 . .
    H H13 0.3610 0.7013 0.8446 0.044 Uiso calc R 1 1 B .
    C C14 0.2771(3) 0.8520(3) 0.81404(19) 0.0316(8) Uani d . 1 1 B .
    C C15 0.2841(3) 0.9232(3) 0.75728(19) 0.0321(8) Uani d . 1 1 . .
    H H15 0.2241 0.9916 0.7601 0.038 Uiso calc R 1 1 B .
    C C16 0.3763(3) 0.8975(3) 0.69617(19) 0.0304(8) Uani d . 1 1 B .
    H H16 0.3789 0.9477 0.6576 0.037 Uiso calc R 1 1 . .
    C C17 0.1796(3) 0.8792(3) 0.8847(2) 0.0424(10) Uani d . 1 1 . .
    C C18 0.2339(4) 0.8845(4) 0.9543(2) 0.0606(13) Uani d . 1 1 B .
    H H18C 0.2695 0.9424 0.9492 0.091 Uiso calc R 1 1 . .
    H H18A 0.2932 0.8140 0.9577 0.091 Uiso calc R 1 1 . .
    H H18B 0.1738 0.9004 1.0002 0.091 Uiso calc R 1 1 . .
    C C19 0.1218(4) 0.7908(4) 0.8933(3) 0.0632(13) Uani d . 1 1 B .
    H H19C 0.0615 0.8082 0.9392 0.095 Uiso calc R 1 1 . .
    H H19B 0.1798 0.7198 0.8972 0.095 Uiso calc R 1 1 . .
    H H19A 0.0869 0.7877 0.8490 0.095 Uiso calc R 1 1 . .
    C C20 0.0872(4) 0.9891(4) 0.8809(3) 0.0696(15) Uani d . 1 1 B .
    H H20C 0.1223 1.0473 0.8776 0.104 Uiso calc R 1 1 . .
    H H20B 0.0267 1.0032 0.9266 0.104 Uiso calc R 1 1 . .
    H H20A 0.0530 0.9875 0.8361 0.104 Uiso calc R 1 1 . .
    C C21 0.8799(3) 0.4028(3) 0.4228(2) 0.0448(10) Uani d . 1 1 . .
    H H21 0.8759 0.4607 0.4568 0.054 Uiso calc R 1 1 B .
    C C22 0.9744(4) 0.3083(3) 0.4147(2) 0.0492(11) Uani d . 1 1 B .
    H H22 1.0344 0.3014 0.4423 0.059 Uiso calc R 1 1 . .
    C C23 0.9798(4) 0.2249(3) 0.3660(2) 0.0502(11) Uani d . 1 1 . .
    H H23 1.0439 0.1591 0.3588 0.060 Uiso calc R 1 1 B .
    C C24 0.8910(4) 0.2380(3) 0.3278(2) 0.0530(11) Uani d . 1 1 B .
    H H24 0.8925 0.1810 0.2940 0.064 Uiso calc R 1 1 . .
    C C25 0.7997(4) 0.3342(3) 0.3387(2) 0.0444(10) Uani d . 1 1 . .
    H H25 0.7383 0.3424 0.3122 0.053 Uiso calc R 1 1 B .
    N N2 0.4568(16) 0.8110(13) 0.4130(4) 0.051(3) Uani d PDU 0.534(6) 1 B 1
    C C26 0.4243(9) 0.8513(7) 0.3507(5) 0.047(3) Uani d PDU 0.534(6) 1 B 1
    H H26 0.4517 0.8029 0.3066 0.056 Uiso calc PR 0.534(6) 1 B 1
    C C27 0.3548(7) 0.9559(6) 0.3418(5) 0.0426(19) Uani d PDU 0.534(6) 1 B 1
    H H27 0.3262 0.9765 0.2965 0.051 Uiso calc PR 0.534(6) 1 B 1
    C C28 0.3301(8) 1.0278(7) 0.4026(4) 0.045(2) Uani d PDU 0.534(6) 1 B 1
    H H28 0.2818 1.1013 0.4012 0.054 Uiso calc PR 0.534(6) 1 B 1
    C C29 0.3750(8) 0.9935(6) 0.4654(5) 0.061(2) Uani d PDU 0.534(6) 1 B 1
    H H29 0.3588 1.0420 0.5087 0.073 Uiso calc PR 0.534(6) 1 B 1
    C C30 0.4437(9) 0.8876(6) 0.4643(5) 0.067(3) Uani d PDU 0.534(6) 1 B 1
    H H30 0.4857 0.8675 0.5041 0.081 Uiso calc PR 0.534(6) 1 B 1
    N N2A 0.460(2) 0.7957(17) 0.4024(6) 0.054(3) Uani d PU 0.466(6) 1 B 2
    C C26A 0.4523(12) 0.8674(9) 0.3542(6) 0.061(3) Uani d PDU 0.466(6) 1 B 2
    H H26A 0.4936 0.8452 0.3039 0.073 Uiso calc PR 0.466(6) 1 B 2
    C C27A 0.3878(9) 0.9755(8) 0.3700(6) 0.057(3) Uani d PDU 0.466(6) 1 B 2
    H H27A 0.3932 1.0264 0.3324 0.069 Uiso calc PR 0.466(6) 1 B 2
    C C28A 0.3161(10) 1.0120(8) 0.4382(6) 0.057(3) Uani d PDU 0.466(6) 1 B 2
    H H28A 0.2724 1.0873 0.4490 0.068 Uiso calc PR 0.466(6) 1 B 2
    C C29A 0.3097(10) 0.9362(7) 0.4902(5) 0.070(3) Uani d PDU 0.466(6) 1 B 2
    H H29A 0.2588 0.9577 0.5379 0.084 Uiso calc PR 0.466(6) 1 B 2
    C C30A 0.3765(9) 0.8293(7) 0.4737(5) 0.064(3) Uani d PDU 0.466(6) 1 B 2
    H H30A 0.3687 0.7760 0.5090 0.077 Uiso calc PR 0.466(6) 1 B 2
    C C31 0.9261(3) 0.5243(3) 0.14579(19) 0.0291(8) Uani d . 1 1 . .
    C C32 1.0056(3) 0.4731(3) 0.1880(2) 0.0440(10) Uani d . 1 1 B .
    H H32 0.9846 0.4345 0.2304 0.053 Uiso calc R 1 1 . .
    C C33 1.1175(3) 0.4770(3) 0.1691(2) 0.0425(10) Uani d . 1 1 . .
    H H33 1.1726 0.4411 0.1991 0.051 Uiso calc R 1 1 B .
    C C34 1.1505(3) 0.5319(3) 0.10792(19) 0.0307(8) Uani d . 1 1 B .
    C C35 1.0673(3) 0.5826(4) 0.0672(2) 0.0530(12) Uani d . 1 1 . .
    H H35 1.0877 0.6214 0.0248 0.064 Uiso calc R 1 1 B .
    C C36 0.9545(3) 0.5803(4) 0.0848(2) 0.0509(11) Uani d . 1 1 B .
    H H36 0.8989 0.6165 0.0553 0.061 Uiso calc R 1 1 . .
    C C37 1.2725(3) 0.5398(3) 0.0861(2) 0.0392(9) Uani d . 1 1 . .
    C C38 1.3553(3) 0.4724(4) 0.1342(2) 0.0578(12) Uani d . 1 1 B .
    H H38B 1.3263 0.4985 0.1875 0.087 Uiso calc R 1 1 . .
    H H38C 1.4319 0.4800 0.1174 0.087 Uiso calc R 1 1 . .
    H H38A 1.3612 0.3952 0.1286 0.087 Uiso calc R 1 1 . .
    C C39 1.3226(4) 0.4988(5) 0.0037(2) 0.0761(16) Uani d . 1 1 B .
    H H39C 1.4022 0.5000 -0.0095 0.114 Uiso calc R 1 1 . .
    H H39B 1.2755 0.5462 -0.0292 0.114 Uiso calc R 1 1 . .
    H H39A 1.3222 0.4237 -0.0033 0.114 Uiso calc R 1 1 . .
    C C40 1.2644(4) 0.6592(4) 0.0955(4) 0.0893(19) Uani d . 1 1 B .
    H H40C 1.3401 0.6670 0.0757 0.134 Uiso calc R 1 1 . .
    H H40B 1.2407 0.6833 0.1494 0.134 Uiso calc R 1 1 . .
    H H40A 1.2071 0.7042 0.0676 0.134 Uiso calc R 1 1 . .
    C C41 0.5936(3) 0.7898(3) 0.14164(18) 0.0314(8) Uani d . 1 1 . .
    C C42 0.4882(3) 0.7893(3) 0.1280(2) 0.0445(10) Uani d . 1 1 B .
    H H42 0.4760 0.7219 0.1191 0.053 Uiso calc R 1 1 . .
    C C43 0.4006(3) 0.8869(3) 0.1275(2) 0.0473(10) Uani d . 1 1 . .
    H H43 0.3283 0.8853 0.1181 0.057 Uiso calc R 1 1 B .
    C C44 0.4144(3) 0.9882(3) 0.1401(2) 0.0377(9) Uani d . 1 1 B .
    C C45 0.5218(3) 0.9850(3) 0.1545(2) 0.0376(9) Uani d . 1 1 . .
    H H45 0.5346 1.0520 0.1640 0.045 Uiso calc R 1 1 B .
    C C46 0.6104(3) 0.8876(3) 0.1554(2) 0.0367(9) Uani d . 1 1 B .
    H H46 0.6826 0.8883 0.1654 0.044 Uiso calc R 1 1 . .
    C C47 0.3209(3) 1.0973(3) 0.1363(2) 0.0459(10) Uani d . 1 1 . .
    C C48 0.2985(4) 1.1711(4) 0.2073(3) 0.0787(16) Uani d . 1 1 B .
    H H48C 0.3704 1.1839 0.2128 0.118 Uiso calc R 1 1 . .
    H H48A 0.2715 1.1357 0.2519 0.118 Uiso calc R 1 1 . .
    H H48B 0.2394 1.2413 0.2029 0.118 Uiso calc R 1 1 . .
    C C49 0.2050(4) 1.0846(4) 0.1314(4) 0.090(2) Uani d . 1 1 B .
    H H49C 0.1457 1.1569 0.1363 0.135 Uiso calc R 1 1 . .
    H H49A 0.1838 1.0403 0.1724 0.135 Uiso calc R 1 1 . .
    H H49B 0.2108 1.0482 0.0824 0.135 Uiso calc R 1 1 . .
    C C50 0.3605(5) 1.1537(4) 0.0675(3) 0.093(2) Uani d . 1 1 B .
    H H50C 0.4339 1.1644 0.0714 0.139 Uiso calc R 1 1 . .
    H H50B 0.3018 1.2249 0.0650 0.139 Uiso calc R 1 1 . .
    H H50A 0.3714 1.1081 0.0215 0.139 Uiso calc R 1 1 . .
loop_
    _atom_site_aniso_label
    _atom_site_aniso_U_11
    _atom_site_aniso_U_22
    _atom_site_aniso_U_33
    _atom_site_aniso_U_12
    _atom_site_aniso_U_13
    _atom_site_aniso_U_23
    Pb1 0.02567(8) 0.03976(9) 0.02520(7) -0.00793(6) -0.00047(5) -0.00004(5)
    P1 0.0258(5) 0.0289(5) 0.0254(4) -0.0084(4) -0.0026(4) -0.0029(4)
    P2 0.0242(5) 0.0363(5) 0.0259(4) -0.0153(4) 0.0009(4) -0.0022(4)
    S1 0.0294(5) 0.0375(5) 0.0311(5) -0.0134(4) 0.0050(4) -0.0050(4)
    S2 0.0445(6) 0.0620(6) 0.0262(5) -0.0345(5) -0.0036(4) -0.0003(4)
    S3 0.0318(5) 0.0459(5) 0.0292(5) -0.0206(5) -0.0029(4) -0.0043(4)
    S4 0.0322(5) 0.0540(6) 0.0345(5) -0.0282(5) -0.0039(4) 0.0012(4)
    O1 0.0335(14) 0.0305(13) 0.0288(13) -0.0003(12) -0.0067(11) -0.0083(10)
    O2 0.0290(13) 0.0284(13) 0.0311(13) -0.0064(11) 0.0042(11) -0.0027(10)
    O3 0.0240(13) 0.0360(14) 0.0377(14) -0.0115(11) 0.0035(11) -0.0056(11)
    O4 0.0307(14) 0.0380(14) 0.0283(13) -0.0133(12) -0.0011(11) 0.0017(10)
    N1 0.0330(17) 0.0361(17) 0.0383(17) -0.0093(15) -0.0062(15) -0.0019(14)
    C1 0.0293(19) 0.0299(19) 0.0233(17) -0.0065(17) -0.0008(15) 0.0004(14)
    C2 0.025(2) 0.047(3) 0.080(3) -0.012(2) 0.000(2) 0.020(2)
    C3 0.047(3) 0.045(3) 0.089(4) -0.027(2) -0.020(3) 0.027(2)
    C4 0.038(2) 0.0295(19) 0.041(2) -0.0122(18) -0.0110(18) 0.0043(16)
    C5 0.028(2) 0.035(2) 0.078(3) -0.0089(19) -0.015(2) 0.000(2)
    C6 0.036(2) 0.028(2) 0.074(3) -0.0164(19) -0.018(2) 0.0041(19)
    C7 0.053(3) 0.031(2) 0.061(3) -0.013(2) -0.019(2) 0.0058(19)
    C8 0.141(6) 0.045(3) 0.081(4) -0.001(4) -0.003(4) 0.032(3)
    C9 0.071(4) 0.035(3) 0.163(7) -0.002(3) -0.058(4) 0.014(4)
    C10 0.106(5) 0.033(3) 0.080(4) -0.008(3) -0.042(4) -0.006(3)
    C8A 0.095(17) 0.039(15) 0.106(16) 0.015(15) -0.023(16) 0.022(15)
    C9A 0.089(16) 0.036(15) 0.102(17) 0.014(15) -0.023(16) 0.012(16)
    C10A 0.106(16) 0.039(15) 0.110(17) 0.019(15) -0.027(16) 0.021(15)
    C11 0.0235(18) 0.0301(19) 0.0246(17) -0.0075(16) -0.0010(15) -0.0035(14)
    C12 0.031(2) 0.032(2) 0.038(2) 0.0011(17) 0.0005(17) 0.0014(16)
    C13 0.037(2) 0.041(2) 0.0293(19) -0.0083(19) -0.0040(17) 0.0083(16)
    C14 0.0256(19) 0.043(2) 0.0248(18) -0.0087(18) -0.0054(15) -0.0029(15)
    C15 0.0249(19) 0.0334(19) 0.0313(19) 0.0001(16) -0.0065(16) -0.0016(15)
    C16 0.0293(19) 0.0303(19) 0.0291(18) -0.0068(17) -0.0042(16) -0.0004(15)
    C17 0.029(2) 0.058(3) 0.031(2) -0.005(2) 0.0021(17) 0.0012(18)
    C18 0.052(3) 0.097(4) 0.026(2) -0.021(3) 0.004(2) -0.011(2)
    C19 0.046(3) 0.092(4) 0.051(3) -0.031(3) 0.006(2) 0.009(2)
    C20 0.043(3) 0.078(3) 0.055(3) 0.010(3) 0.019(2) 0.001(2)
    C21 0.042(2) 0.041(2) 0.050(2) -0.009(2) -0.016(2) -0.0088(19)
    C22 0.045(3) 0.041(2) 0.065(3) -0.011(2) -0.024(2) 0.002(2)
    C23 0.050(3) 0.030(2) 0.062(3) 0.000(2) -0.013(2) -0.0028(19)
    C24 0.062(3) 0.042(2) 0.058(3) -0.015(2) -0.021(2) -0.011(2)
    C25 0.044(2) 0.046(2) 0.046(2) -0.013(2) -0.016(2) -0.0020(19)
    N2 0.053(4) 0.045(5) 0.027(4) 0.023(4) -0.009(4) -0.020(3)
    C26 0.049(5) 0.034(4) 0.045(4) -0.010(4) 0.011(4) 0.000(3)
    C27 0.056(4) 0.035(4) 0.037(4) -0.014(3) -0.010(3) -0.005(3)
    C28 0.046(4) 0.040(4) 0.040(4) -0.008(3) 0.002(4) -0.001(4)
    C29 0.073(5) 0.042(4) 0.045(4) 0.017(4) -0.020(4) -0.012(3)
    C30 0.074(5) 0.050(4) 0.046(4) 0.025(4) -0.015(4) -0.010(3)
    N2A 0.051(5) 0.058(6) 0.029(4) 0.016(5) -0.002(4) -0.016(4)
    C26A 0.059(6) 0.042(5) 0.057(5) -0.001(5) 0.021(4) 0.010(4)
    C27A 0.058(5) 0.042(5) 0.059(5) -0.006(4) 0.003(4) 0.005(4)
    C28A 0.054(5) 0.042(4) 0.060(5) 0.007(4) -0.015(5) -0.022(4)
    C29A 0.063(5) 0.071(5) 0.045(4) 0.020(4) -0.006(4) -0.013(4)
    C30A 0.055(5) 0.057(5) 0.046(4) 0.017(4) 0.012(4) 0.011(4)
    C31 0.0230(18) 0.0324(19) 0.0295(18) -0.0109(16) 0.0047(15) -0.0047(15)
    C32 0.033(2) 0.045(2) 0.046(2) -0.0060(19) 0.0025(19) 0.0185(18)
    C33 0.029(2) 0.052(2) 0.040(2) -0.0059(19) -0.0043(18) 0.0130(18)
    C34 0.0274(19) 0.036(2) 0.0288(18) -0.0108(17) -0.0059(16) -0.0031(15)
    C35 0.035(2) 0.082(3) 0.045(2) -0.025(2) -0.004(2) 0.028(2)
    C36 0.032(2) 0.087(3) 0.040(2) -0.023(2) -0.0131(19) 0.025(2)
    C37 0.034(2) 0.053(2) 0.037(2) -0.021(2) -0.0105(18) 0.0033(18)
    C38 0.028(2) 0.095(4) 0.050(3) -0.019(2) -0.009(2) 0.003(2)
    C39 0.036(3) 0.154(5) 0.039(3) -0.037(3) 0.002(2) 0.004(3)
    C40 0.062(3) 0.074(4) 0.152(6) -0.042(3) -0.036(4) 0.015(4)
    C41 0.034(2) 0.039(2) 0.0222(17) -0.0138(18) -0.0037(16) 0.0013(15)
    C42 0.044(2) 0.038(2) 0.057(3) -0.016(2) -0.019(2) -0.0053(19)
    C43 0.038(2) 0.053(3) 0.060(3) -0.021(2) -0.018(2) -0.003(2)
    C44 0.039(2) 0.046(2) 0.033(2) -0.019(2) -0.0084(18) -0.0008(17)
    C45 0.040(2) 0.036(2) 0.042(2) -0.019(2) -0.0095(18) 0.0020(17)
    C46 0.033(2) 0.046(2) 0.039(2) -0.0221(19) -0.0090(17) 0.0037(17)
    C47 0.039(2) 0.049(2) 0.052(3) -0.013(2) -0.018(2) 0.001(2)
    C48 0.071(4) 0.062(3) 0.084(4) 0.011(3) -0.024(3) -0.020(3)
    C49 0.048(3) 0.063(3) 0.163(6) -0.009(3) -0.046(4) -0.009(4)
    C50 0.096(4) 0.070(4) 0.083(4) 0.002(3) -0.002(4) 0.033(3)
_geom_special_details
;
All e.s.d.'s (except the e.s.d. in the dihedral angle between two l.s. planes)
are estimated using the full covariance matrix. The cell e.s.d.'s are taken
into account individually in the estimation of e.s.d.'s in distances, angles
and torsion angles; correlations between e.s.d.'s in cell parameters are only
used when they are defined by crystal symmetry. An approximate (isotropic)
treatment of cell e.s.d.'s is used for estimating e.s.d.'s involving l.s.
planes.
;
loop_
    _geom_bond_atom_site_label_1
    _geom_bond_atom_site_label_2
    _geom_bond_site_symmetry_2
    _geom_bond_distance
    _geom_bond_publ_flag
    Pb1 N2A . 2.58(2) ?
    Pb1 N1 . 2.711(3) y
    Pb1 N2 . 2.732(18) y
    Pb1 S3 . 2.8090(9) y
    Pb1 S1 . 2.9009(9) y
    Pb1 S4 . 3.0577(9) y
    Pb1 S2 . 3.0742(9) y
    P1 O2 . 1.607(2) ?
    P1 O1 . 1.608(3) ?
    P1 S2 . 1.9540(13) ?
    P1 S1 . 1.9816(12) ?
    P2 O3 . 1.594(2) ?
    P2 O4 . 1.609(2) ?
    P2 S4 . 1.9541(12) ?
    P2 S3 . 1.9880(12) ?
    O1 C1 . 1.397(4) ?
    O2 C11 . 1.404(4) ?
    O3 C31 . 1.411(4) ?
    O4 C41 . 1.403(4) ?
    N1 C25 . 1.326(4) ?
    N1 C21 . 1.328(5) ?
    C1 C6 . 1.361(5) ?
    C1 C2 . 1.368(5) ?
    C2 C3 . 1.380(5) ?
    C2 H2 . 0.9500 ?
    C3 C4 . 1.382(5) ?
    C3 H3 . 0.9500 ?
    C4 C5 . 1.379(5) ?
    C4 C7 . 1.522(5) ?
    C5 C6 . 1.391(5) ?
    C5 H5 . 0.9500 ?
    C6 H6 . 0.9500 ?
    C7 C10 . 1.520(5) ?
    C7 C10A . 1.521(9) ?
    C7 C8 . 1.522(5) ?
    C7 C9A . 1.522(9) ?
    C7 C9 . 1.522(5) ?
    C7 C8A . 1.524(9) ?
    C8 H8A . 0.9800 ?
    C8 H8B . 0.9800 ?
    C8 H8C . 0.9800 ?
    C9 H9A . 0.9800 ?
    C9 H9B . 0.9800 ?
    C9 H9C . 0.9800 ?
    C10 H10A . 0.9800 ?
    C10 H10B . 0.9800 ?
    C10 H10C . 0.9800 ?
    C8A H8D . 0.9800 ?
    C8A H8E . 0.9800 ?
    C8A H8F . 0.9800 ?
    C9A H9D . 0.9800 ?
    C9A H9E . 0.9800 ?
    C9A H9F . 0.9800 ?
    C10A H10D . 0.9800 ?
    C10A H10E . 0.9800 ?
    C10A H10F . 0.9800 ?
    C11 C16 . 1.368(4) ?
    C11 C12 . 1.384(5) ?
    C12 C13 . 1.381(5) ?
    C12 H12 . 0.9500 ?
    C13 C14 . 1.381(5) ?
    C13 H13 . 0.9500 ?
    C14 C15 . 1.380(5) ?
    C14 C17 . 1.540(5) ?
    C15 C16 . 1.389(4) ?
    C15 H15 . 0.9500 ?
    C16 H16 . 0.9500 ?
    C17 C20 . 1.523(5) ?
    C17 C19 . 1.525(6) ?
    C17 C18 . 1.537(5) ?
    C18 H18C . 0.9800 ?
    C18 H18A . 0.9800 ?
    C18 H18B . 0.9800 ?
    C19 H19C . 0.9800 ?
    C19 H19B . 0.9800 ?
    C19 H19A . 0.9800 ?
    C20 H20C . 0.9800 ?
    C20 H20B . 0.9800 ?
    C20 H20A . 0.9800 ?
    C21 C22 . 1.382(5) ?
    C21 H21 . 0.9500 ?
    C22 C23 . 1.369(5) ?
    C22 H22 . 0.9500 ?
    C23 C24 . 1.369(6) ?
    C23 H23 . 0.9500 ?
    C24 C25 . 1.373(5) ?
    C24 H24 . 0.9500 ?
    C25 H25 . 0.9500 ?
    N2 C30 . 1.305(11) ?
    N2 C26 . 1.309(12) ?
    C26 C27 . 1.377(6) ?
    C26 H26 . 0.9500 ?
    C27 C28 . 1.362(6) ?
    C27 H27 . 0.9500 ?
    C28 C29 . 1.360(7) ?
    C28 H28 . 0.9500 ?
    C29 C30 . 1.359(6) ?
    C29 H29 . 0.9500 ?
    C30 H30 . 0.9500 ?
    N2A C26A . 1.26(2) ?
    N2A C30A . 1.463(19) ?
    C26A C27A . 1.369(7) ?
    C26A H26A . 0.9500 ?
    C27A C28A . 1.361(7) ?
    C27A H27A . 0.9500 ?
    C28A C29A . 1.362(7) ?
    C28A H28A . 0.9500 ?
    C29A C30A . 1.364(7) ?
    C29A H29A . 0.9500 ?
    C30A H30A . 0.9500 ?
    C31 C32 . 1.356(5) ?
    C31 C36 . 1.366(5) ?
    C32 C33 . 1.387(5) ?
    C32 H32 . 0.9500 ?
    C33 C34 . 1.377(5) ?
    C33 H33 . 0.9500 ?
    C34 C35 . 1.368(5) ?
    C34 C37 . 1.531(5) ?
    C35 C36 . 1.389(5) ?
    C35 H35 . 0.9500 ?
    C36 H36 . 0.9500 ?
    C37 C38 . 1.518(5) ?
    C37 C40 . 1.520(6) ?
    C37 C39 . 1.524(5) ?
    C38 H38B . 0.9800 ?
    C38 H38C . 0.9800 ?
    C38 H38A . 0.9800 ?
    C39 H39C . 0.9800 ?
    C39 H39B . 0.9800 ?
    C39 H39A . 0.9800 ?
    C40 H40C . 0.9800 ?
    C40 H40B . 0.9800 ?
    C40 H40A . 0.9800 ?
    C41 C46 . 1.376(5) ?
    C41 C42 . 1.377(5) ?
    C42 C43 . 1.377(5) ?
    C42 H42 . 0.9500 ?
    C43 C44 . 1.398(5) ?
    C43 H43 . 0.9500 ?
    C44 C45 . 1.393(5) ?
    C44 C47 . 1.522(5) ?
    C45 C46 . 1.383(5) ?
    C45 H45 . 0.9500 ?
    C46 H46 . 0.9500 ?
    C47 C50 . 1.517(6) ?
    C47 C49 . 1.519(6) ?
    C47 C48 . 1.525(6) ?
    C48 H48C . 0.9800 ?
    C48 H48A . 0.9800 ?
    C48 H48B . 0.9800 ?
    C49 H49C . 0.9800 ?
    C49 H49A . 0.9800 ?
    C49 H49B . 0.9800 ?
    C50 H50C . 0.9800 ?
    C50 H50B . 0.9800 ?
    C50 H50A . 0.9800 ?
loop_
    _geom_angle_atom_site_label_1
    _geom_angle_atom_site_label_2
    _geom_angle_atom_site_label_3
    _geom_angle_site_symmetry_1
    _geom_angle_site_symmetry_3
    _geom_angle
    _geom_angle_publ_flag
    N2A Pb1 N1 . . 172.4(4) ?
    N2A Pb1 N2 . . 4.7(5) ?
    N1 Pb1 N2 . . 170.1(3) ?
    N2A Pb1 S3 . . 84.4(3) ?
    N1 Pb1 S3 . . 88.79(6) ?
    N2 Pb1 S3 . . 85.2(3) ?
    N2A Pb1 S1 . . 89.1(4) ?
    N1 Pb1 S1 . . 86.54(7) ?
    N2 Pb1 S1 . . 84.7(3) ?
    S3 Pb1 S1 . . 81.43(2) ?
    N2A Pb1 S4 . . 90.2(3) ?
    N1 Pb1 S4 . . 90.53(7) ?
    N2 Pb1 S4 . . 94.81(19) ?
    S3 Pb1 S4 . . 69.48(2) n
    S1 Pb1 S4 . . 150.83(2) ?
    N2A Pb1 S2 . . 87.1(3) ?
    N1 Pb1 S2 . . 96.97(7) ?
    N2 Pb1 S2 . . 84.10(16) ?
    S3 Pb1 S2 . . 148.29(3) ?
    S1 Pb1 S2 . . 67.91(2) n
    S4 Pb1 S2 . . 141.17(2) ?
    O2 P1 O1 . . 97.61(12) ?
    O2 P1 S2 . . 111.63(10) ?
    O1 P1 S2 . . 113.50(10) ?
    O2 P1 S1 . . 106.22(9) ?
    O1 P1 S1 . . 109.96(10) ?
    S2 P1 S1 . . 116.15(6) ?
    O3 P2 O4 . . 98.63(12) ?
    O3 P2 S4 . . 107.59(10) ?
    O4 P2 S4 . . 112.64(10) ?
    O3 P2 S3 . . 111.16(10) ?
    O4 P2 S3 . . 109.05(10) ?
    S4 P2 S3 . . 116.34(5) ?
    P1 S1 Pb1 . . 90.15(4) ?
    P1 S2 Pb1 . . 85.72(4) ?
    P2 S3 Pb1 . . 89.40(4) ?
    P2 S4 Pb1 . . 83.07(4) ?
    C1 O1 P1 . . 123.7(2) ?
    C11 O2 P1 . . 123.5(2) ?
    C31 O3 P2 . . 122.0(2) ?
    C41 O4 P2 . . 122.82(19) ?
    C25 N1 C21 . . 118.3(3) ?
    C25 N1 Pb1 . . 118.9(3) ?
    C21 N1 Pb1 . . 122.7(2) ?
    C6 C1 C2 . . 119.9(3) ?
    C6 C1 O1 . . 119.2(3) ?
    C2 C1 O1 . . 120.6(3) ?
    C1 C2 C3 . . 119.5(4) ?
    C1 C2 H2 . . 120.2 ?
    C3 C2 H2 . . 120.2 ?
    C2 C3 C4 . . 122.5(4) ?
    C2 C3 H3 . . 118.7 ?
    C4 C3 H3 . . 118.7 ?
    C5 C4 C3 . . 116.3(3) ?
    C5 C4 C7 . . 123.5(3) ?
    C3 C4 C7 . . 120.2(3) ?
    C4 C5 C6 . . 121.8(4) ?
    C4 C5 H5 . . 119.1 ?
    C6 C5 H5 . . 119.1 ?
    C1 C6 C5 . . 119.9(3) ?
    C1 C6 H6 . . 120.0 ?
    C5 C6 H6 . . 120.0 ?
    C10 C7 C10A . . 55(3) ?
    C10 C7 C8 . . 107.9(4) ?
    C10A C7 C8 . . 56(3) ?
    C10 C7 C9A . . 74(3) ?
    C10A C7 C9A . . 124(4) ?
    C8 C7 C9A . . 138(2) ?
    C10 C7 C4 . . 109.6(3) ?
    C10A C7 C4 . . 109.1(19) ?
    C8 C7 C4 . . 109.9(3) ?
    C9A C7 C4 . . 108(2) ?
    C10 C7 C9 . . 107.8(4) ?
    C10A C7 C9 . . 138.4(19) ?
    C8 C7 C9 . . 109.1(5) ?
    C9A C7 C9 . . 38(3) ?
    C4 C7 C9 . . 112.4(3) ?
    C10 C7 C8A . . 147(2) ?
    C10A C7 C8A . . 109(4) ?
    C8 C7 C8A . . 53(3) ?
    C9A C7 C8A . . 102(4) ?
    C4 C7 C8A . . 102.9(19) ?
    C9 C7 C8A . . 64(3) ?
    C7 C8 H8A . . 109.5 ?
    C7 C8 H8B . . 109.5 ?
    C7 C8 H8C . . 109.5 ?
    C7 C9 H9A . . 109.5 ?
    C7 C9 H9B . . 109.5 ?
    C7 C9 H9C . . 109.5 ?
    C7 C10 H10A . . 109.5 ?
    C7 C10 H10B . . 109.5 ?
    C7 C10 H10C . . 109.5 ?
    C7 C8A H8D . . 109.5 ?
    C7 C8A H8E . . 109.5 ?
    H8D C8A H8E . . 109.5 ?
    C7 C8A H8F . . 109.5 ?
    H8D C8A H8F . . 109.5 ?
    H8E C8A H8F . . 109.5 ?
    C7 C9A H9D . . 109.5 ?
    C7 C9A H9E . . 109.5 ?
    H9D C9A H9E . . 109.5 ?
    C7 C9A H9F . . 109.5 ?
    H9D C9A H9F . . 109.5 ?
    H9E C9A H9F . . 109.5 ?
    C7 C10A H10D . . 109.5 ?
    C7 C10A H10E . . 109.5 ?
    H10D C10A H10E . . 109.5 ?
    C7 C10A H10F . . 109.5 ?
    H10D C10A H10F . . 109.5 ?
    H10E C10A H10F . . 109.5 ?
    C16 C11 C12 . . 120.2(3) ?
    C16 C11 O2 . . 117.3(3) ?
    C12 C11 O2 . . 122.4(3) ?
    C13 C12 C11 . . 119.0(3) ?
    C13 C12 H12 . . 120.5 ?
    C11 C12 H12 . . 120.5 ?
    C14 C13 C12 . . 122.2(3) ?
    C14 C13 H13 . . 118.9 ?
    C12 C13 H13 . . 118.9 ?
    C15 C14 C13 . . 117.2(3) ?
    C15 C14 C17 . . 123.6(3) ?
    C13 C14 C17 . . 119.2(3) ?
    C14 C15 C16 . . 121.8(3) ?
    C14 C15 H15 . . 119.1 ?
    C16 C15 H15 . . 119.1 ?
    C11 C16 C15 . . 119.5(3) ?
    C11 C16 H16 . . 120.3 ?
    C15 C16 H16 . . 120.3 ?
    C20 C17 C19 . . 108.4(4) ?
    C20 C17 C18 . . 108.6(4) ?
    C19 C17 C18 . . 109.5(3) ?
    C20 C17 C14 . . 112.0(3) ?
    C19 C17 C14 . . 110.5(3) ?
    C18 C17 C14 . . 107.8(3) ?
    C17 C18 H18C . . 109.5 ?
    C17 C18 H18A . . 109.5 ?
    H18C C18 H18A . . 109.5 ?
    C17 C18 H18B . . 109.5 ?
    H18C C18 H18B . . 109.5 ?
    H18A C18 H18B . . 109.5 ?
    C17 C19 H19C . . 109.5 ?
    C17 C19 H19B . . 109.5 ?
    H19C C19 H19B . . 109.5 ?
    C17 C19 H19A . . 109.5 ?
    H19C C19 H19A . . 109.5 ?
    H19B C19 H19A . . 109.5 ?
    C17 C20 H20C . . 109.5 ?
    C17 C20 H20B . . 109.5 ?
    H20C C20 H20B . . 109.5 ?
    C17 C20 H20A . . 109.5 ?
    H20C C20 H20A . . 109.5 ?
    H20B C20 H20A . . 109.5 ?
    N1 C21 C22 . . 122.7(4) ?
    N1 C21 H21 . . 118.7 ?
    C22 C21 H21 . . 118.7 ?
    C23 C22 C21 . . 118.5(4) ?
    C23 C22 H22 . . 120.7 ?
    C21 C22 H22 . . 120.7 ?
    C22 C23 C24 . . 118.8(4) ?
    C22 C23 H23 . . 120.6 ?
    C24 C23 H23 . . 120.6 ?
    C23 C24 C25 . . 119.4(4) ?
    C23 C24 H24 . . 120.3 ?
    C25 C24 H24 . . 120.3 ?
    N1 C25 C24 . . 122.2(4) ?
    N1 C25 H25 . . 118.9 ?
    C24 C25 H25 . . 118.9 ?
    C30 N2 C26 . . 112.2(14) ?
    C30 N2 Pb1 . . 127.0(10) ?
    C26 N2 Pb1 . . 115.6(8) ?
    N2 C26 C27 . . 127.3(11) ?
    N2 C26 H26 . . 116.3 ?
    C27 C26 H26 . . 116.3 ?
    C28 C27 C26 . . 115.1(9) ?
    C28 C27 H27 . . 122.4 ?
    C26 C27 H27 . . 122.4 ?
    C29 C28 C27 . . 119.5(8) ?
    C29 C28 H28 . . 120.2 ?
    C27 C28 H28 . . 120.2 ?
    C30 C29 C28 . . 117.7(8) ?
    C30 C29 H29 . . 121.1 ?
    C28 C29 H29 . . 121.1 ?
    N2 C30 C29 . . 125.5(10) ?
    N2 C30 H30 . . 117.2 ?
    C29 C30 H30 . . 117.2 ?
    C26A N2A C30A . . 115.2(18) ?
    C26A N2A Pb1 . . 129.0(13) ?
    C30A N2A Pb1 . . 115.6(10) ?
    N2A C26A C27A . . 124.0(13) ?
    N2A C26A H26A . . 118.0 ?
    C27A C26A H26A . . 118.0 ?
    C28A C27A C26A . . 121.8(10) ?
    C28A C27A H27A . . 119.1 ?
    C26A C27A H27A . . 119.1 ?
    C27A C28A C29A . . 117.2(9) ?
    C27A C28A H28A . . 121.4 ?
    C29A C28A H28A . . 121.4 ?
    C28A C29A C30A . . 119.9(9) ?
    C28A C29A H29A . . 120.1 ?
    C30A C29A H29A . . 120.1 ?
    C29A C30A N2A . . 120.9(12) ?
    C29A C30A H30A . . 119.6 ?
    N2A C30A H30A . . 119.6 ?
    C32 C31 C36 . . 120.9(3) ?
    C32 C31 O3 . . 119.0(3) ?
    C36 C31 O3 . . 120.1(3) ?
    C31 C32 C33 . . 119.9(3) ?
    C31 C32 H32 . . 120.1 ?
    C33 C32 H32 . . 120.1 ?
    C34 C33 C32 . . 121.4(4) ?
    C34 C33 H33 . . 119.3 ?
    C32 C33 H33 . . 119.3 ?
    C35 C34 C33 . . 116.7(3) ?
    C35 C34 C37 . . 120.4(3) ?
    C33 C34 C37 . . 122.9(3) ?
    C34 C35 C36 . . 123.3(4) ?
    C34 C35 H35 . . 118.4 ?
    C36 C35 H35 . . 118.4 ?
    C31 C36 C35 . . 117.9(4) ?
    C31 C36 H36 . . 121.1 ?
    C35 C36 H36 . . 121.1 ?
    C38 C37 C40 . . 108.8(4) ?
    C38 C37 C39 . . 107.7(4) ?
    C40 C37 C39 . . 109.4(4) ?
    C38 C37 C34 . . 113.1(3) ?
    C40 C37 C34 . . 108.5(3) ?
    C39 C37 C34 . . 109.4(3) ?
    C37 C38 H38B . . 109.5 ?
    C37 C38 H38C . . 109.5 ?
    H38B C38 H38C . . 109.5 ?
    C37 C38 H38A . . 109.5 ?
    H38B C38 H38A . . 109.5 ?
    H38C C38 H38A . . 109.5 ?
    C37 C39 H39C . . 109.5 ?
    C37 C39 H39B . . 109.5 ?
    H39C C39 H39B . . 109.5 ?
    C37 C39 H39A . . 109.5 ?
    H39C C39 H39A . . 109.5 ?
    H39B C39 H39A . . 109.5 ?
    C37 C40 H40C . . 109.5 ?
    C37 C40 H40B . . 109.5 ?
    H40C C40 H40B . . 109.5 ?
    C37 C40 H40A . . 109.5 ?
    H40C C40 H40A . . 109.5 ?
    H40B C40 H40A . . 109.5 ?
    C46 C41 C42 . . 119.9(4) ?
    C46 C41 O4 . . 119.8(3) ?
    C42 C41 O4 . . 120.2(3) ?
    C41 C42 C43 . . 119.8(4) ?
    C41 C42 H42 . . 120.1 ?
    C43 C42 H42 . . 120.1 ?
    C42 C43 C44 . . 122.3(4) ?
    C42 C43 H43 . . 118.8 ?
    C44 C43 H43 . . 118.8 ?
    C45 C44 C43 . . 116.1(4) ?
    C45 C44 C47 . . 120.5(3) ?
    C43 C44 C47 . . 123.4(3) ?
    C46 C45 C44 . . 122.3(3) ?
    C46 C45 H45 . . 118.9 ?
    C44 C45 H45 . . 118.9 ?
    C41 C46 C45 . . 119.7(3) ?
    C41 C46 H46 . . 120.1 ?
    C45 C46 H46 . . 120.1 ?
    C50 C47 C49 . . 109.3(4) ?
    C50 C47 C44 . . 108.7(3) ?
    C49 C47 C44 . . 112.7(4) ?
    C50 C47 C48 . . 109.2(4) ?
    C49 C47 C48 . . 105.7(4) ?
    C44 C47 C48 . . 111.2(3) ?
    C47 C48 H48C . . 109.5 ?
    C47 C48 H48A . . 109.5 ?
    H48C C48 H48A . . 109.5 ?
    C47 C48 H48B . . 109.5 ?
    H48C C48 H48B . . 109.5 ?
    H48A C48 H48B . . 109.5 ?
    C47 C49 H49C . . 109.5 ?
    C47 C49 H49A . . 109.5 ?
    H49C C49 H49A . . 109.5 ?
    C47 C49 H49B . . 109.5 ?
    H49C C49 H49B . . 109.5 ?
    H49A C49 H49B . . 109.5 ?
    C47 C50 H50C . . 109.5 ?
    C47 C50 H50B . . 109.5 ?
    H50C C50 H50B . . 109.5 ?
    C47 C50 H50A . . 109.5 ?
    H50C C50 H50A . . 109.5 ?
    H50B C50 H50A . . 109.5 ?
loop_
    _geom_torsion_atom_site_label_1
    _geom_torsion_atom_site_label_2
    _geom_torsion_atom_site_label_3
    _geom_torsion_atom_site_label_4
    _geom_torsion_site_symmetry_1
    _geom_torsion_site_symmetry_2
    _geom_torsion_site_symmetry_3
    _geom_torsion_site_symmetry_4
    _geom_torsion
    _geom_torsion_publ_flag
    O2 P1 S1 Pb1 . . . . -122.28(10) ?
    O1 P1 S1 Pb1 . . . . 133.11(9) ?
    S2 P1 S1 Pb1 . . . . 2.50(6) ?
    N2A Pb1 S1 P1 . . . . 85.7(3) ?
    N1 Pb1 S1 P1 . . . . -100.50(7) ?
    N2 Pb1 S1 P1 . . . . 84.2(2) ?
    S3 Pb1 S1 P1 . . . . 170.20(4) ?
    S4 Pb1 S1 P1 . . . . 174.61(5) ?
    S2 Pb1 S1 P1 . . . . -1.54(4) ?
    O2 P1 S2 Pb1 . . . . 119.60(10) ?
    O1 P1 S2 Pb1 . . . . -131.28(9) ?
    S1 P1 S2 Pb1 . . . . -2.37(6) ?
    N2A Pb1 S2 P1 . . . . -88.7(4) ?
    N1 Pb1 S2 P1 . . . . 84.95(8) ?
    N2 Pb1 S2 P1 . . . . -85.1(3) ?
    S3 Pb1 S2 P1 . . . . -14.11(8) ?
    S1 Pb1 S2 P1 . . . . 1.57(4) ?
    S4 Pb1 S2 P1 . . . . -175.44(4) ?
    O3 P2 S3 Pb1 . . . . -110.71(10) ?
    O4 P2 S3 Pb1 . . . . 141.59(9) ?
    S4 P2 S3 Pb1 . . . . 12.87(6) ?
    N2A Pb1 S3 P2 . . . . -100.2(4) ?
    N1 Pb1 S3 P2 . . . . 83.19(8) ?
    N2 Pb1 S3 P2 . . . . -104.8(3) ?
    S1 Pb1 S3 P2 . . . . 169.87(5) ?
    S4 Pb1 S3 P2 . . . . -7.83(4) ?
    S2 Pb1 S3 P2 . . . . -175.46(5) ?
    O3 P2 S4 Pb1 . . . . 113.52(11) ?
    O4 P2 S4 Pb1 . . . . -138.86(10) ?
    S3 P2 S4 Pb1 . . . . -11.90(6) ?
    N2A Pb1 S4 P2 . . . . 92.0(4) ?
    N1 Pb1 S4 P2 . . . . -80.48(7) ?
    N2 Pb1 S4 P2 . . . . 91.1(3) ?
    S3 Pb1 S4 P2 . . . . 8.03(4) ?
    S1 Pb1 S4 P2 . . . . 3.37(8) ?
    S2 Pb1 S4 P2 . . . . 177.68(4) ?
    O2 P1 O1 C1 . . . . 175.0(2) ?
    S2 P1 O1 C1 . . . . 57.4(3) ?
    S1 P1 O1 C1 . . . . -74.6(3) ?
    O1 P1 O2 C11 . . . . -77.6(3) ?
    S2 P1 O2 C11 . . . . 41.4(3) ?
    S1 P1 O2 C11 . . . . 169.0(2) ?
    O4 P2 O3 C31 . . . . 74.6(3) ?
    S4 P2 O3 C31 . . . . -168.2(2) ?
    S3 P2 O3 C31 . . . . -39.8(3) ?
    O3 P2 O4 C41 . . . . 176.0(2) ?
    S4 P2 O4 C41 . . . . 62.8(3) ?
    S3 P2 O4 C41 . . . . -67.9(3) ?
    N2A Pb1 N1 C25 . . . . -121(2) ?
    N2 Pb1 N1 C25 . . . . -147.7(9) ?
    S3 Pb1 N1 C25 . . . . -94.6(3) ?
    S1 Pb1 N1 C25 . . . . -176.1(3) ?
    S4 Pb1 N1 C25 . . . . -25.1(3) ?
    S2 Pb1 N1 C25 . . . . 116.7(3) ?
    N2A Pb1 N1 C21 . . . . 58(2) ?
    N2 Pb1 N1 C21 . . . . 31.1(10) ?
    S3 Pb1 N1 C21 . . . . 84.2(3) ?
    S1 Pb1 N1 C21 . . . . 2.7(3) ?
    S4 Pb1 N1 C21 . . . . 153.7(3) ?
    S2 Pb1 N1 C21 . . . . -64.5(3) ?
    P1 O1 C1 C6 . . . . 112.6(3) ?
    P1 O1 C1 C2 . . . . -73.9(4) ?
    C6 C1 C2 C3 . . . . -0.9(6) ?
    O1 C1 C2 C3 . . . . -174.3(4) ?
    C1 C2 C3 C4 . . . . 1.3(7) ?
    C2 C3 C4 C5 . . . . -0.4(7) ?
    C2 C3 C4 C7 . . . . 178.7(4) ?
    C3 C4 C5 C6 . . . . -0.9(6) ?
    C7 C4 C5 C6 . . . . -180.0(4) ?
    C2 C1 C6 C5 . . . . -0.4(6) ?
    O1 C1 C6 C5 . . . . 173.1(3) ?
    C4 C5 C6 C1 . . . . 1.3(6) ?
    C5 C4 C7 C10 . . . . -114.9(5) ?
    C3 C4 C7 C10 . . . . 66.1(5) ?
    C5 C4 C7 C10A . . . . -173(3) ?
    C3 C4 C7 C10A . . . . 8(3) ?
    C5 C4 C7 C8 . . . . 126.8(5) ?
    C3 C4 C7 C8 . . . . -52.3(6) ?
    C5 C4 C7 C9A . . . . -36(3) ?
    C3 C4 C7 C9A . . . . 145(3) ?
    C5 C4 C7 C9 . . . . 5.0(6) ?
    C3 C4 C7 C9 . . . . -174.0(5) ?
    C5 C4 C7 C8A . . . . 71(3) ?
    C3 C4 C7 C8A . . . . -108(3) ?
    P1 O2 C11 C16 . . . . -140.5(3) ?
    P1 O2 C11 C12 . . . . 41.8(4) ?
    C16 C11 C12 C13 . . . . -1.5(5) ?
    O2 C11 C12 C13 . . . . 176.1(3) ?
    C11 C12 C13 C14 . . . . -0.2(6) ?
    C12 C13 C14 C15 . . . . 1.6(6) ?
    C12 C13 C14 C17 . . . . -176.7(4) ?
    C13 C14 C15 C16 . . . . -1.3(5) ?
    C17 C14 C15 C16 . . . . 177.0(3) ?
    C12 C11 C16 C15 . . . . 1.9(5) ?
    O2 C11 C16 C15 . . . . -175.9(3) ?
    C14 C15 C16 C11 . . . . -0.4(5) ?
    C15 C14 C17 C20 . . . . 5.0(5) ?
    C13 C14 C17 C20 . . . . -176.8(4) ?
    C15 C14 C17 C19 . . . . 125.9(4) ?
    C13 C14 C17 C19 . . . . -55.9(5) ?
    C15 C14 C17 C18 . . . . -114.4(4) ?
    C13 C14 C17 C18 . . . . 63.8(5) ?
    C25 N1 C21 C22 . . . . 1.1(6) ?
    Pb1 N1 C21 C22 . . . . -177.7(3) ?
    N1 C21 C22 C23 . . . . -0.3(6) ?
    C21 C22 C23 C24 . . . . -0.5(6) ?
    C22 C23 C24 C25 . . . . 0.5(7) ?
    C21 N1 C25 C24 . . . . -1.2(6) ?
    Pb1 N1 C25 C24 . . . . 177.7(3) ?
    C23 C24 C25 N1 . . . . 0.4(7) ?
    N2A Pb1 N2 C30 . . . . -177(9) ?
    N1 Pb1 N2 C30 . . . . -44.2(16) ?
    S3 Pb1 N2 C30 . . . . -97.5(10) ?
    S1 Pb1 N2 C30 . . . . -15.7(10) ?
    S4 Pb1 N2 C30 . . . . -166.4(10) ?
    S2 Pb1 N2 C30 . . . . 52.6(10) ?
    N2A Pb1 N2 C26 . . . . -25(7) ?
    N1 Pb1 N2 C26 . . . . 108.0(12) ?
    S3 Pb1 N2 C26 . . . . 54.7(11) ?
    S1 Pb1 N2 C26 . . . . 136.5(11) ?
    S4 Pb1 N2 C26 . . . . -14.2(12) ?
    S2 Pb1 N2 C26 . . . . -155.2(12) ?
    C30 N2 C26 C27 . . . . -18(2) ?
    Pb1 N2 C26 C27 . . . . -174.1(9) ?
    N2 C26 C27 C28 . . . . 8.8(18) ?
    C26 C27 C28 C29 . . . . 0.9(14) ?
    C27 C28 C29 C30 . . . . 0.2(15) ?
    C26 N2 C30 C29 . . . . 18.7(19) ?
    Pb1 N2 C30 C29 . . . . 171.6(9) ?
    C28 C29 C30 N2 . . . . -11.0(17) ?
    N1 Pb1 N2A C26A . . . . 46(4) ?
    N2 Pb1 N2A C26A . . . . 119(9) ?
    S3 Pb1 N2A C26A . . . . 19.6(17) ?
    S1 Pb1 N2A C26A . . . . 101.1(17) ?
    S4 Pb1 N2A C26A . . . . -49.7(17) ?
    S2 Pb1 N2A C26A . . . . 169.0(17) ?
    N1 Pb1 N2A C30A . . . . -128.3(17) ?
    N2 Pb1 N2A C30A . . . . -55(7) ?
    S3 Pb1 N2A C30A . . . . -154.8(13) ?
    S1 Pb1 N2A C30A . . . . -73.3(13) ?
    S4 Pb1 N2A C30A . . . . 135.9(13) ?
    S2 Pb1 N2A C30A . . . . -5.4(12) ?
    C30A N2A C26A C27A . . . . 12(3) ?
    Pb1 N2A C26A C27A . . . . -162.0(12) ?
    N2A C26A C27A C28A . . . . -7(3) ?
    C26A C27A C28A C29A . . . . -1(2) ?
    C27A C28A C29A C30A . . . . 2.1(19) ?
    C28A C29A C30A N2A . . . . 3(2) ?
    C26A N2A C30A C29A . . . . -11(2) ?
    Pb1 N2A C30A C29A . . . . 164.6(9) ?
    P2 O3 C31 C32 . . . . 104.4(4) ?
    P2 O3 C31 C36 . . . . -78.1(4) ?
    C36 C31 C32 C33 . . . . -0.2(6) ?
    O3 C31 C32 C33 . . . . 177.3(3) ?
    C31 C32 C33 C34 . . . . -0.2(6) ?
    C32 C33 C34 C35 . . . . 0.4(6) ?
    C32 C33 C34 C37 . . . . 178.9(4) ?
    C33 C34 C35 C36 . . . . -0.3(7) ?
    C37 C34 C35 C36 . . . . -178.8(4) ?
    C32 C31 C36 C35 . . . . 0.3(6) ?
    O3 C31 C36 C35 . . . . -177.1(4) ?
    C34 C35 C36 C31 . . . . 0.0(7) ?
    C35 C34 C37 C38 . . . . -176.2(4) ?
    C33 C34 C37 C38 . . . . 5.5(5) ?
    C35 C34 C37 C40 . . . . 63.1(5) ?
    C33 C34 C37 C40 . . . . -115.3(4) ?
    C35 C34 C37 C39 . . . . -56.1(5) ?
    C33 C34 C37 C39 . . . . 125.5(4) ?
    P2 O4 C41 C46 . . . . 97.9(3) ?
    P2 O4 C41 C42 . . . . -86.4(4) ?
    C46 C41 C42 C43 . . . . 0.7(6) ?
    O4 C41 C42 C43 . . . . -175.0(3) ?
    C41 C42 C43 C44 . . . . 0.2(6) ?
    C42 C43 C44 C45 . . . . -0.9(6) ?
    C42 C43 C44 C47 . . . . 177.2(4) ?
    C43 C44 C45 C46 . . . . 0.7(5) ?
    C47 C44 C45 C46 . . . . -177.4(3) ?
    C42 C41 C46 C45 . . . . -0.8(5) ?
    O4 C41 C46 C45 . . . . 174.9(3) ?
    C44 C45 C46 C41 . . . . 0.1(5) ?
    C45 C44 C47 C50 . . . . 66.9(5) ?
    C43 C44 C47 C50 . . . . -111.1(5) ?
    C45 C44 C47 C49 . . . . -171.8(4) ?
    C43 C44 C47 C49 . . . . 10.2(6) ?
    C45 C44 C47 C48 . . . . -53.3(5) ?
    C43 C44 C47 C48 . . . . 128.8(4) ?
loop_
    _geom_hbond_atom_site_label_D
    _geom_hbond_atom_site_label_H
    _geom_hbond_atom_site_label_A
    _geom_hbond_site_symmetry_A
    _geom_hbond_distance_DH
    _geom_hbond_distance_HA
    _geom_hbond_distance_DA
    _geom_hbond_angle_DHA
    C12 H12 O1 . 0.95 2.45 3.083(5) 124
