# Supplementary material for: Bis[O,O′-bis­(4-tert-butyl­phen­yl) di­thio­phosphato-κ2 S,S′]bis­(pyridine-κN)lead(II)
Source: Acta Crystallogr Sect E Struct Rep Online. 2013 Aug 31;69(Pt 9):m524. doi: 10.1107/S1600536813023945 (PMC3884392; doi:10.1107/S1600536813023945)
Supplement: Supplementary file 2 [file e-69-0m524-Isup2.hkl]

# 
# h,k,l, Fc-squared, Fo-squared, sigma(Fo-squared) and status flag 
# 
data_I
_shelx_title '101116_s1_zlk in P-1' 
_shelx_refln_list_code          4 
_shelx_F_calc_maximum      323.08 
_exptl_crystal_F_000      1168.00 
_reflns_d_resolution_high  0.8000 
 
loop_ 
 _symmetry_equiv_pos_as_xyz 
 'x, y, z' 
 '-x, -y, -z' 
 
_cell_length_a    12.4260 
_cell_length_b    12.9136 
_cell_length_c    17.9749 
_cell_angle_alpha  89.753 
_cell_angle_beta   79.447 
_cell_angle_gamma  71.298 
 
_shelx_F_squared_multiplier     1.000 
 
loop_ 
 _refln_index_h 
 _refln_index_k 
 _refln_index_l 
 _refln_F_squared_calc 
 _refln_F_squared_meas 
 _refln_F_squared_sigma 
 _refln_observed_status 
   2   0   0      158.92      181.84     12.60 o 
   3   0   0    20775.63    21727.18    252.78 o 
   4   0   0     8456.16     8469.65    103.93 o 
   5   0   0     4639.80     4621.71     76.09 o 
   6   0   0     6563.49     6631.50     99.22 o 
   7   0   0       17.46       27.77     13.79 o 
   8   0   0     6821.54     6753.78    134.17 o 
   9   0   0    10485.33    10572.20    230.97 o 
  10   0   0     5042.91     4884.53    158.01 o 
  11   0   0       85.49       52.37     35.38 o 
  12   0   0     2171.77     2366.80    214.12 o 
  13   0   0     1457.74     1430.69    177.13 o 
  14   0   0     1025.19      895.78    157.42 o 
 -14   1   0      840.97      686.07    147.84 o 
 -13   1   0      393.05      418.21    123.23 o 
 -12   1   0        9.29       34.77     81.28 o 
 -11   1   0     1251.09     1049.34    141.76 o 
 -10   1   0     6343.80     6189.65    172.88 o 
  -9   1   0     4192.50     4210.21    134.28 o 
  -8   1   0       20.43       19.41     19.56 o 
  -7   1   0     5069.95     4906.24     84.39 o 
  -6   1   0     5815.07     5531.19     90.78 o 
  -5   1   0     9094.22     9292.92    107.70 o 
  -4   1   0     4997.60     5082.81     76.53 o 
  -3   1   0     1113.46     1130.80     27.54 o 
  -2   1   0    27430.13    27556.62    322.14 o 
   2   1   0    57249.03    58693.68    374.36 o 
   3   1   0     3284.85     3257.56     47.00 o 
   4   1   0     2811.87     2876.07     57.36 o 
   5   1   0      258.28      250.31     17.57 o 
   6   1   0       24.75       54.74     17.52 o 
   7   1   0     7367.37     7105.95    133.90 o 
   8   1   0    13859.36    14003.02    263.05 o 
   9   1   0     6717.90     6303.58    211.44 o 
  10   1   0       13.72       48.83     35.03 o 
  11   1   0      603.19      498.65     60.60 o 
  12   1   0     3553.81     3254.27    242.36 o 
  13   1   0     1263.58     1323.11    165.56 o 
  14   1   0       18.05      -55.45     89.21 o 
 -13   2   0        1.25      -28.21     81.79 o 
 -12   2   0     1443.58     1388.54    175.15 o 
 -11   2   0     6137.64     6558.98    356.65 o 
 -10   2   0     8515.00     8503.95    386.40 o 
  -9   2   0     1092.27     1117.24     69.24 o 
  -8   2   0     5429.68     5434.32    105.94 o 
  -7   2   0     5232.16     5232.66     84.61 o 
  -6   2   0     3079.28     3141.81     57.03 o 
  -5   2   0     1687.81     1737.47     51.63 o 
  -4   2   0     2223.84     2267.24     48.14 o 
  -3   2   0     9834.07     9783.57     92.01 o 
  -2   2   0    47922.00    48008.50    409.64 o 
  -1   2   0    27424.72    27258.77    159.78 o 
   0   2   0     6309.67     6463.22     58.10 o 
   1   2   0    28766.18    29868.20    278.28 o 
   2   2   0    56829.86    60785.64    387.78 o 
   3   2   0    23307.45    23988.46    198.91 o 
   4   2   0    10012.36    10286.04    117.83 o 
   5   2   0     1120.23     1078.78     37.88 o 
   6   2   0     5500.20     5457.69     95.54 o 
   7   2   0    11974.87    11345.01    221.03 o 
   8   2   0     5660.56     5580.37    168.58 o 
   9   2   0        6.23       -5.27     37.04 o 
  10   2   0     1844.20     1932.57    119.24 o 
  11   2   0     2680.79     2567.38    124.69 o 
  12   2   0     1488.12     1680.92    107.95 o 
  13   2   0      419.44      527.87    115.45 o 
  14   2   0      785.66      845.87    146.47 o 
 -13   3   0      763.94      852.82    157.48 o 
 -12   3   0     3099.98     2965.96    264.71 o 
 -11   3   0     3916.53     4154.39    288.31 o 
 -10   3   0      252.53      407.46    112.90 o 
  -9   3   0     2354.09     2490.98    209.31 o 
  -8   3   0     3647.76     3228.93    108.54 o 
  -7   3   0     4826.99     4558.22     68.62 o 
  -6   3   0     1524.36     1477.26     32.70 o 
  -5   3   0      980.78      944.17     32.96 o 
  -4   3   0     1259.82     1045.69     76.68 o 
  -3   3   0    39849.60    41903.93   1030.66 o 
  -2   3   0    38230.57    37700.92    531.69 o 
  -1   3   0      232.01      223.44     12.15 o 
   0   3   0      597.20      564.12     20.12 o 
   1   3   0    18169.39    18432.58    248.16 o 
   2   3   0     6387.58     6298.24    113.45 o 
   3   3   0     5889.26     6492.12     63.43 o 
   4   3   0     2426.46     2662.26     46.50 o 
   5   3   0     5794.95     5803.83     89.70 o 
   6   3   0    11067.09    11044.25    162.90 o 
   7   3   0      893.73      773.04     65.37 o 
   8   3   0      618.33      592.91     87.24 o 
   9   3   0     3741.60     3775.51    135.88 o 
  10   3   0     3468.96     3286.20    135.06 o 
  11   3   0     5466.49     5434.59    183.32 o 
  12   3   0      710.37      814.23     82.82 o 
  13   3   0       72.89       68.02     46.59 o 
  14   3   0     1600.36     1184.06    158.33 o 
  15   3   0      739.90      857.16    146.74 o 
 -12   4   0     2863.06     3049.94    282.22 o 
 -11   4   0      226.13      394.47    126.71 o 
 -10   4   0     1744.55     1587.70    181.50 o 
  -9   4   0    10480.05    11376.32    455.53 o 
  -8   4   0     3970.22     4109.04    255.44 o 
  -7   4   0     1107.86      952.43     85.56 o 
  -6   4   0      463.51      424.28     29.60 o 
  -5   4   0     2130.35     1914.76     61.62 o 
  -4   4   0     9195.10     8944.44    420.66 o 
  -3   4   0    31928.39    32548.10    761.24 o 
  -2   4   0     7364.48     7720.61    108.26 o 
  -1   4   0     6112.12     6252.27     91.80 o 
   0   4   0    18342.33    19198.08    155.08 o 
   1   4   0    13382.13    13224.64    128.57 o 
   2   4   0     3502.59     3530.01     74.48 o 
   3   4   0      368.82      371.19     20.61 o 
   4   4   0      649.21      590.47     23.52 o 
   5   4   0     8590.21     8799.76    109.44 o 
   6   4   0    10891.57    11383.95    204.98 o 
   7   4   0       29.05       46.33     16.87 o 
   8   4   0     1206.53     1243.16     73.47 o 
   9   4   0     6071.50     6041.83    216.58 o 
  10   4   0     4328.93     4260.09    153.82 o 
  11   4   0     1544.17     1542.29     99.51 o 
  12   4   0      757.72      662.78     94.24 o 
  13   4   0     1848.94     1810.64    118.30 o 
  14   4   0     1440.04     1476.78    113.00 o 
  15   4   0       62.70      -18.69     74.06 o 
 -12   5   0      540.06      592.30    151.19 o 
 -11   5   0     1004.88     1145.56    182.04 o 
 -10   5   0     4207.92     4761.28    316.57 o 
  -9   5   0     4177.68     4537.85    292.27 o 
  -8   5   0      858.67      695.69    122.18 o 
  -7   5   0      305.82      376.91     95.68 o 
  -6   5   0      255.66      196.42     45.08 o 
  -5   5   0     5430.59     5389.27    208.71 o 
  -4   5   0    14248.29    12814.72    997.64 o 
  -3   5   0     1064.04     1017.07     39.16 o 
  -2   5   0    12800.22    14085.33    285.16 o 
  -1   5   0    29125.53    30604.97    499.65 o 
   0   5   0     7529.25     7527.24     94.02 o 
   1   5   0     9333.08    10051.38    114.84 o 
   2   5   0     8771.35     9543.31    110.04 o 
   3   5   0      884.68      992.51     65.89 o 
   4   5   0     3130.79     3205.31    110.33 o 
   5   5   0      204.30      239.66     15.91 o 
   6   5   0      377.43      514.40     26.27 o 
   7   5   0     3872.67     3832.62    143.37 o 
   8   5   0     2184.02     2300.30    108.04 o 
   9   5   0     3129.97     3097.49    115.30 o 
  10   5   0     1429.35     1274.09     70.18 o 
  11   5   0       12.03      -33.99     33.99 o 
  12   5   0     2942.72     2887.37    129.34 o 
  13   5   0     1450.57     1490.64     89.30 o 
  14   5   0       61.06       20.54     65.78 o 
  15   5   0      132.54      262.45    103.83 o 
 -11   6   0     1871.03     1833.48    226.10 o 
 -10   6   0     2590.28     2841.13    258.41 o 
  -9   6   0      683.44      662.75    130.48 o 
  -8   6   0      122.77      104.30     73.94 o 
  -7   6   0      569.06      501.43    107.58 o 
  -6   6   0     2602.60     2760.44    202.91 o 
  -5   6   0     4019.71     3880.03    271.93 o 
  -4   6   0      860.24      781.30     47.71 o 
  -3   6   0      889.12      875.28     32.51 o 
  -2   6   0    10476.50    10053.44    305.10 o 
  -1   6   0    10025.13    10742.35    145.05 o 
   0   6   0     2267.93     2185.10     50.49 o 
   1   6   0      507.14      464.69     24.97 o 
   2   6   0      827.12      838.17     33.30 o 
   3   6   0     4952.10     4822.17    189.32 o 
   4   6   0    10611.43    11300.72    317.54 o 
   5   6   0       31.02       42.23     41.84 o 
   6   6   0     1499.41     1467.95     66.46 o 
   7   6   0     2686.70     2836.74     84.46 o 
   8   6   0     3072.59     3008.48    107.89 o 
   9   6   0     2773.36     2733.59     93.69 o 
  10   6   0      241.78      239.20     39.00 o 
  11   6   0     2033.93     2171.50    118.58 o 
  12   6   0     4818.22     4685.00    223.32 o 
  13   6   0      609.62      520.21     91.21 o 
  14   6   0      464.04      309.58     89.95 o 
  15   6   0      358.23      262.01     65.18 o 
 -10   7   0      645.87      714.85    153.74 o 
  -9   7   0       20.06       13.98     89.40 o 
  -8   7   0      469.57      676.42    130.09 o 
  -7   7   0     1259.58     1210.36    154.50 o 
  -6   7   0     3044.55     3302.27    232.67 o 
  -5   7   0      833.90      827.45     76.92 o 
  -4   7   0      410.58      497.39     92.35 o 
  -3   7   0     2351.11     2231.64     56.25 o 
  -2   7   0     5984.57     6467.82    137.69 o 
  -1   7   0     1895.00     1799.00     55.78 o 
   0   7   0      912.30      953.38     36.03 o 
   2   7   0     7490.96     7897.28    121.36 o 
   3   7   0     4549.07     4616.93    178.66 o 
   4   7   0      400.51      489.97     70.83 o 
   5   7   0     1473.15     1556.60    124.60 o 
   6   7   0      704.71      786.20     68.15 o 
   7   7   0     1262.03     1325.78     49.28 o 
   8   7   0     2035.72     2150.31    105.39 o 
   9   7   0      251.86      245.38     33.66 o 
  10   7   0      777.58      816.48     61.21 o 
  11   7   0     5191.80     5158.37    144.32 o 
  12   7   0     1851.81     1808.40    122.11 o 
  13   7   0       60.48       98.85     53.83 o 
  14   7   0      566.27      304.82     63.51 o 
  15   7   0      346.31      415.45     78.13 o 
 -10   8   0        8.17      -44.88    113.54 o 
  -9   8   0       55.47     -103.34    103.34 o 
  -8   8   0     1343.44     1301.39    183.18 o 
  -7   8   0     1775.34     1875.73    195.71 o 
  -6   8   0      437.70      578.35    114.54 o 
  -5   8   0       69.32       72.29     64.11 o 
  -4   8   0     2387.47     2157.34    175.95 o 
  -3   8   0     1939.72     2051.26     73.63 o 
  -2   8   0     1092.18      987.75     52.53 o 
  -1   8   0      845.14      780.65     39.47 o 
   0   8   0      883.83      959.46     53.38 o 
   1   8   0     4452.73     4600.22    107.15 o 
   2   8   0     6427.96     6461.54    229.82 o 
   3   8   0      148.80      145.57     22.10 o 
   4   8   0     6055.31     5518.28    236.01 o 
   5   8   0     2358.90     2465.07    160.07 o 
   6   8   0      411.06      421.58     81.11 o 
   7   8   0      380.37      399.80     56.89 o 
   8   8   0      443.71      381.67     55.15 o 
   9   8   0     2864.14     2976.87     87.88 o 
  10   8   0     6784.45     7112.70    227.60 o 
  11   8   0     3797.54     4123.80    179.54 o 
  12   8   0      400.30      338.09     62.12 o 
  13   8   0      592.77      586.79    149.96 o 
  14   8   0      674.36      660.13     88.26 o 
  15   8   0      379.53      259.09     69.27 o 
  -9   9   0      518.38      735.76    160.46 o 
  -8   9   0     1546.82     1635.03    197.25 o 
  -7   9   0      891.22     1107.89    163.71 o 
  -6   9   0       18.92       13.52     75.97 o 
  -5   9   0      260.31      400.51    100.95 o 
  -4   9   0     1159.49     1565.35    160.39 o 
  -3   9   0     1089.47     1041.33     57.61 o 
  -2   9   0     1961.28     1901.20     77.59 o 
  -1   9   0       55.26       66.05     34.82 o 
   0   9   0     1419.34     1431.88     67.16 o 
   1   9   0     5018.46     5195.79    126.68 o 
   2   9   0     1080.10     1008.76     48.98 o 
   3   9   0     1136.40     1039.58     42.85 o 
   4   9   0     1680.39     1599.11     93.58 o 
   5   9   0      167.32       54.31     58.34 o 
   6   9   0       89.42      -14.15     62.04 o 
   7   9   0      555.25      542.19     29.55 o 
   8   9   0       44.50       59.21     69.00 o 
   9   9   0     4656.25     5192.09    469.92 o 
  10   9   0     3995.18     4435.26    502.84 o 
  11   9   0       52.80       73.73    106.36 o 
  12   9   0      493.05      413.21     95.51 o 
  13   9   0      661.79      709.39     94.10 o 
  14   9   0      322.66      243.63     82.79 o 
  -8  10   0      348.94      152.98    108.22 o 
  -7  10   0       25.06       39.51     80.97 o 
  -6  10   0      981.94     1034.29    154.17 o 
  -5  10   0     1043.20     1352.47    164.63 o 
  -4  10   0      341.32      455.29    102.83 o 
  -3  10   0      339.06      324.43    123.06 o 
  -2  10   0       72.86      125.31     47.28 o 
  -1  10   0     3511.39     3635.19    113.57 o 
   0  10   0    10005.79    10424.85    277.70 o 
   1  10   0     2391.66     2432.20     90.49 o 
   2  10   0       57.85       48.98     10.67 o 
   3  10   0      924.34     1002.72     45.89 o 
   4  10   0      489.67      449.63     27.80 o 
   5  10   0      109.57       71.30     60.48 o 
   6  10   0       66.01       -2.79     62.57 o 
   7  10   0      257.19       30.52     69.74 o 
   8  10   0     2719.16     2761.19    207.21 o 
   9  10   0     7095.44     7902.03    361.04 o 
  10  10   0     1799.13     2143.11    132.77 o 
  11  10   0      130.32        3.37     65.68 o 
  12  10   0     1014.89     1260.06    115.51 o 
  13  10   0     1197.18     1162.33    112.15 o 
  14  10   0      829.70      907.40    274.17 o 
  -7  11   0      193.56      164.38    100.49 o 
  -6  11   0      520.07      583.10    136.59 o 
  -5  11   0      567.07      753.14    131.14 o 
  -4  11   0      368.83      400.53     93.40 o 
  -3  11   0      107.65       64.09     50.51 o 
  -2  11   0      690.89      801.15    118.11 o 
  -1  11   0     4289.92     4095.59    127.03 o 
   0  11   0     3173.67     3283.47    113.51 o 
   1  11   0      285.06      308.75     41.05 o 
   2  11   0     3437.24     3511.68    243.53 o 
   3  11   0      511.24      541.83     37.63 o 
   4  11   0      163.34      106.41     52.99 o 
   5  11   0      273.84      213.51     42.94 o 
   6  11   0       37.21      -30.99     77.43 o 
   7  11   0     1885.14     1810.32    174.16 o 
   8  11   0     5691.06     5532.15    302.77 o 
   9  11   0     2002.39     2077.22    196.76 o 
  10  11   0      323.78      276.70     99.06 o 
  11  11   0     1498.27     1436.31    179.20 o 
  12  11   0      975.78      551.42    126.75 o 
  13  11   0      408.30      376.62    163.98 o 
  -5  12   0       90.23      -40.42     93.92 o 
  -4  12   0        4.54       72.10     73.43 o 
  -3  12   0      470.15      525.06     86.36 o 
  -2  12   0     1350.65     1475.81    332.94 o 
  -1  12   0     2033.01     2391.79    138.22 o 
   0  12   0        1.76        7.98     38.74 o 
   1  12   0     2743.01     2778.56    106.92 o 
   2  12   0     2865.27     2975.78    148.84 o 
   3  12   0     1070.58      791.39    109.54 o 
   4  12   0        8.37      -67.77     69.96 o 
   5  12   0       69.97       76.62     69.02 o 
   6  12   0     1316.71     1262.89    145.46 o 
   7  12   0     4824.60     5089.35    290.70 o 
   8  12   0     1333.66     1217.30    157.16 o 
   9  12   0        4.98       17.01     76.61 o 
  10  12   0     2373.30     2150.62    209.68 o 
  11  12   0     1387.58     1252.48    173.64 o 
  12  12   0      908.04     1083.73    164.01 o 
  13  12   0      132.66       97.75     87.89 o 
  -4  13   0       47.87       46.79     76.60 o 
  -3  13   0     1301.67     1468.19    171.82 o 
  -2  13   0     1565.32     1640.72    129.29 o 
  -1  13   0      202.05      245.64     61.09 o 
   0  13   0     1603.08     1609.50    192.39 o 
   1  13   0     1162.15     1153.20    101.11 o 
   2  13   0      435.92      604.32    115.56 o 
   3  13   0       66.43      -67.26     67.26 o 
   4  13   0       14.92      123.72     71.54 o 
   5  13   0      244.84      190.96     85.60 o 
   6  13   0     1780.25     2050.11    189.71 o 
   7  13   0     1619.41     1985.91    194.31 o 
   8  13   0      151.88       33.15     89.05 o 
   9  13   0     1456.17     1734.91    194.35 o 
  10  13   0     3012.60     2607.97    239.10 o 
  11  13   0     1286.40     1562.59    198.98 o 
  12  13   0      362.88      201.77     99.65 o 
  -2  14   0      127.11      122.23    112.22 o 
  -1  14   0      738.94     1002.86    173.77 o 
   0  14   0     1640.00     1724.82    205.94 o 
   1  14   0      362.58      387.85    110.62 o 
   2  14   0       38.88      100.75     54.93 o 
   3  14   0       22.39       26.48     52.07 o 
   4  14   0     1171.06     1116.51    141.33 o 
   5  14   0     1487.55     1513.13    169.10 o 
   6  14   0     1911.34     2117.44    200.32 o 
   7  14   0       10.14      -28.73     79.54 o 
   8  14   0     1189.01     1030.67    157.96 o 
   9  14   0     2171.71     2138.87    221.26 o 
  10  14   0     1221.75     1075.34    166.81 o 
  11  14   0      342.33      231.41    116.18 o 
   0  15   0      828.32      943.96    175.89 o 
   1  15   0       47.06       77.21     92.20 o 
   2  15   0       22.66     -126.75    126.75 o 
   3  15   0       28.11      -45.26     59.76 o 
   4  15   0      685.34      991.94    139.53 o 
   5  15   0      640.69      818.10    142.72 o 
   6  15   0       61.98       85.47     85.03 o 
   7  15   0      696.60      997.89    154.19 o 
   8  15   0     2381.83     2509.34    237.00 o 
   9  15   0     1108.95     1363.36    187.17 o 
   4  16   0      514.34      581.43     95.78 o 
   5  16   0        0.82       19.61     74.04 o 
   6  16   0      799.05      738.27    140.68 o 
  -6 -16   1     1630.90     1538.96    186.02 o 
  -5 -16   1      137.19      362.12    114.39 o 
  -4 -16   1      129.38       43.26     58.07 o 
  -9 -15   1      214.02      205.89     97.89 o 
  -8 -15   1      767.80      855.73    148.63 o 
  -7 -15   1     1500.78     1633.53    194.60 o 
  -6 -15   1      836.50      712.39    136.14 o 
  -5 -15   1      158.12      271.13    104.25 o 
  -4 -15   1     1075.28     1117.92    145.95 o 
  -3 -15   1      178.39      268.18     73.00 o 
  -2 -15   1       24.32        7.60    101.15 o 
  -1 -15   1       42.34      -94.37     94.37 o 
   0 -15   1       32.43      -85.09     98.87 o 
 -11 -14   1       19.65      -84.88     84.88 o 
 -10 -14   1       81.46        1.11    105.19 o 
  -9 -14   1     1406.35     1472.08    189.49 o 
  -8 -14   1     1589.91     1680.16    189.97 o 
  -7 -14   1     1169.60     1166.89    159.82 o 
  -6 -14   1       40.46      112.85     75.22 o 
  -5 -14   1      767.74      565.25    111.13 o 
  -4 -14   1     1354.22     1247.12    152.12 o 
  -3 -14   1      193.39       75.07     52.37 o 
  -2 -14   1       33.45        6.99     48.27 o 
  -1 -14   1       23.01      -18.04     62.31 o 
   0 -14   1      381.91      352.96    111.01 o 
   1 -14   1      732.15      875.10    161.51 o 
   2 -14   1      103.56       83.64     87.80 o 
 -12 -13   1       36.54     -118.41    118.41 o 
 -11 -13   1       10.72      -66.60     96.44 o 
 -10 -13   1      283.94      516.45    125.94 o 
  -9 -13   1     1798.40     1877.84    199.90 o 
  -8 -13   1      756.40      536.58    120.18 o 
  -7 -13   1       31.08       13.92     80.98 o 
  -6 -13   1     1930.30     2279.28    198.50 o 
  -5 -13   1     1728.21     1602.72    166.45 o 
  -4 -13   1       98.70      181.32     85.69 o 
  -3 -13   1       20.89       13.10     59.38 o 
  -2 -13   1      250.30      243.56     55.72 o 
  -1 -13   1       98.06       80.21    106.17 o 
   0 -13   1      781.39      704.10     80.32 o 
   1 -13   1      351.42      442.72     72.76 o 
   2 -13   1      124.12      104.94     55.19 o 
   3 -13   1      725.60      566.00     87.38 o 
   4 -13   1      688.48      670.00    128.03 o 
 -13 -12   1      412.27      154.59    103.22 o 
 -12 -12   1        5.75      -44.90     96.03 o 
 -11 -12   1      216.02      110.24     92.40 o 
 -10 -12   1     1109.53     1076.21    156.38 o 
  -9 -12   1     1005.68      870.53    142.07 o 
  -8 -12   1        4.77      -69.03     73.92 o 
  -7 -12   1      770.27      681.50    120.52 o 
  -6 -12   1     1568.63     1738.78    168.56 o 
  -5 -12   1      564.70      759.52    111.49 o 
  -4 -12   1       10.59      -49.91     66.49 o 
  -3 -12   1       97.25      -61.91     73.08 o 
  -2 -12   1      151.76      138.60     51.60 o 
  -1 -12   1     1148.56     1231.22     73.15 o 
   0 -12   1      312.49      352.51     45.57 o 
   1 -12   1       29.43       21.06     37.63 o 
   2 -12   1     1284.77     1303.92    172.39 o 
   3 -12   1      936.41     1022.11    105.33 o 
   4 -12   1      545.41      547.52    113.73 o 
   5 -12   1       12.78      -69.30     97.73 o 
   6 -12   1       26.90      -53.12     82.60 o 
 -13 -11   1        3.73        2.91     64.05 o 
 -12 -11   1       91.67       48.34     68.01 o 
 -11 -11   1      912.36      956.14    143.63 o 
 -10 -11   1     1031.97      817.93    132.58 o 
  -9 -11   1      323.25      288.74     91.81 o 
  -8 -11   1     2017.64     2203.55    193.12 o 
  -7 -11   1     1603.72     1733.91    172.26 o 
  -6 -11   1     1908.78     1995.29    175.40 o 
  -5 -11   1      183.98      154.22     27.92 o 
  -4 -11   1      208.57      142.32     41.53 o 
  -3 -11   1      255.26      389.40     70.92 o 
  -2 -11   1      228.82      324.06     63.43 o 
  -1 -11   1     1517.22     1454.64     74.53 o 
   0 -11   1        7.45        6.01     36.60 o 
   1 -11   1     1686.25     1561.47     79.90 o 
   2 -11   1     1226.51     1338.82    107.16 o 
   3 -11   1      539.92      682.09     84.73 o 
   4 -11   1      116.58      129.30     85.28 o 
   5 -11   1      192.64      185.74     85.88 o 
   6 -11   1      769.86     1088.61    162.25 o 
   7 -11   1     1173.24     1557.80    200.35 o 
 -14 -10   1       63.61      -48.13    168.97 o 
 -13 -10   1      169.56      218.86     75.23 o 
 -12 -10   1      760.87      657.70    149.88 o 
 -11 -10   1     1603.60     1633.00    124.08 o 
 -10 -10   1      518.27      429.22     96.41 o 
  -9 -10   1      352.99      354.00     88.29 o 
  -8 -10   1     6362.78     6138.15    310.13 o 
  -7 -10   1     1027.82     1092.17    130.82 o 
  -6 -10   1      362.06      238.28     71.96 o 
  -5 -10   1       37.07        9.13     19.86 o 
  -4 -10   1      125.13      145.50     13.87 o 
  -3 -10   1     1851.72     1888.58     62.13 o 
  -2 -10   1     2061.30     1795.94     96.15 o 
  -1 -10   1      667.01      598.76     65.00 o 
   0 -10   1     2052.20     2107.93    129.07 o 
   1 -10   1     4308.89     4227.77    142.14 o 
   2 -10   1     1518.13     1587.93    105.78 o 
   3 -10   1       86.08       17.78     48.87 o 
   4 -10   1       67.09       40.01     62.70 o 
   5 -10   1     1043.24     1274.05    156.56 o 
   6 -10   1     2353.95     2565.76    230.83 o 
   7 -10   1      718.43      733.16    143.13 o 
   8 -10   1       10.47       36.73     97.06 o 
 -14  -9   1      104.86      -69.29     69.29 o 
 -13  -9   1      226.65      232.22     65.30 o 
 -12  -9   1      272.83      157.22     58.14 o 
 -11  -9   1      101.76      156.92     54.47 o 
 -10  -9   1      417.51      220.68    163.27 o 
  -9  -9   1     3801.16     4029.28    169.08 o 
  -8  -9   1     6446.22     6434.63    376.24 o 
  -7  -9   1      228.22      158.76     72.14 o 
  -6  -9   1      522.46      563.71     91.41 o 
  -5  -9   1      682.02      739.76    100.49 o 
  -4  -9   1     2451.14     2508.10     61.30 o 
  -3  -9   1     2047.60     2132.92     61.15 o 
  -2  -9   1      544.45      525.10     23.51 o 
  -1  -9   1     1841.30     1802.95    142.15 o 
   0  -9   1     4150.91     4256.02    133.99 o 
   1  -9   1     3382.30     3446.49    106.50 o 
   2  -9   1      438.78      447.11     70.49 o 
   3  -9   1      368.29      348.92     39.03 o 
   4  -9   1     1477.66     1485.49     83.67 o 
   5  -9   1     2800.60     3159.53    226.05 o 
   6  -9   1      952.82     1465.00    178.98 o 
   7  -9   1      105.50       42.26     83.62 o 
   8  -9   1      970.91      947.50    162.51 o 
   9  -9   1      642.52      710.05    149.86 o 
 -14  -8   1      275.08      279.61     91.43 o 
 -13  -8   1      418.17      375.39     70.70 o 
 -12  -8   1      323.35      188.62    136.57 o 
 -11  -8   1       28.91      -12.64     53.44 o 
 -10  -8   1      675.75      838.54     56.94 o 
  -9  -8   1     1141.94     1230.40     64.52 o 
  -8  -8   1     1107.53     1219.33     90.41 o 
  -7  -8   1       55.62       37.46     39.98 o 
  -6  -8   1     1647.85     1904.13    151.88 o 
  -5  -8   1     1570.73     1536.72    129.69 o 
  -4  -8   1     5698.04     5186.35    139.15 o 
  -3  -8   1      623.98      637.10     42.27 o 
  -2  -8   1     3457.87     3384.91    116.06 o 
  -1  -8   1     4676.32     4606.92    163.83 o 
   0  -8   1     3525.57     3539.28     99.62 o 
   1  -8   1      728.68      715.89     68.81 o 
   2  -8   1       10.61       44.26     19.75 o 
   3  -8   1     4850.69     4864.14    140.09 o 
   4  -8   1     5742.45     5568.58    392.66 o 
   5  -8   1     4541.88     4770.68    265.79 o 
   6  -8   1       10.84       17.34     71.83 o 
   7  -8   1      762.70      874.14    142.54 o 
   8  -8   1     1923.37     2262.73    223.28 o 
   9  -8   1      677.88      955.77    162.37 o 
  10  -8   1      811.90     1227.51    189.96 o 
 -15  -7   1      829.77      858.85    171.13 o 
 -14  -7   1      806.27      702.15    127.81 o 
 -13  -7   1      646.33      576.04    136.78 o 
 -12  -7   1       24.56      -53.97     53.97 o 
 -11  -7   1      744.53      613.32     53.69 o 
 -10  -7   1     1428.03     1395.40     89.69 o 
  -9  -7   1     2664.82     2717.52     93.72 o 
  -8  -7   1       69.90       63.25     17.79 o 
  -7  -7   1     1337.60     1323.40     45.74 o 
  -6  -7   1     8131.37     8288.34    182.40 o 
  -5  -7   1     5201.89     4871.89    176.29 o 
  -4  -7   1      125.63      107.91     24.86 o 
  -3  -7   1      663.03      696.69     61.61 o 
  -2  -7   1    14043.03    14548.81    317.28 o 
  -1  -7   1     4735.90     5113.90     78.28 o 
   0  -7   1       82.96       33.04     24.93 o 
   1  -7   1      372.88      400.26     32.35 o 
   2  -7   1     2085.85     2002.48     58.74 o 
   3  -7   1    15517.86    15156.26    333.93 o 
   4  -7   1     7958.39     8601.07    273.59 o 
   5  -7   1      422.00      532.21     63.42 o 
   6  -7   1     1727.87     2025.48    179.86 o 
   7  -7   1     1886.30     2328.64    204.76 o 
   8  -7   1      457.32      637.57    132.77 o 
   9  -7   1      346.74      607.00    140.94 o 
  10  -7   1        5.85      -96.94     96.94 o 
 -15  -6   1      837.52      781.20     98.55 o 
 -14  -6   1      565.91      519.86     80.50 o 
 -13  -6   1      115.07       99.67     49.44 o 
 -12  -6   1      327.13      334.42     48.89 o 
 -11  -6   1     3162.12     3059.91    114.50 o 
 -10  -6   1      112.89       92.87     29.02 o 
  -9  -6   1      336.19      331.08     37.80 o 
  -8  -6   1     1548.83     1388.35     51.88 o 
  -7  -6   1     6398.68     6524.04    106.21 o 
  -6  -6   1     7108.28     7430.35    106.46 o 
  -5  -6   1     6774.26     7240.67    116.75 o 
  -4  -6   1     2649.50     2788.91     87.60 o 
  -3  -6   1    13172.46    12612.22    184.39 o 
  -2  -6   1    14934.58    15547.63    223.69 o 
  -1  -6   1     3189.28     3198.91     57.09 o 
   0  -6   1     3195.37     3216.59     61.29 o 
   1  -6   1     5397.92     5460.20     93.97 o 
   2  -6   1    19599.10    19246.86    266.35 o 
   3  -6   1    23207.79    24115.79    872.63 o 
   4  -6   1      370.37      431.02     28.44 o 
   5  -6   1     1718.44     1649.08     86.71 o 
   6  -6   1     7685.95     7358.25    542.42 o 
   7  -6   1     4080.57     4444.42    268.94 o 
   8  -6   1      844.89      766.30    132.58 o 
   9  -6   1       21.30      114.74     75.78 o 
  10  -6   1      646.50      864.68    152.25 o 
  11  -6   1     2612.44     2870.37    271.24 o 
 -15  -5   1      138.23      119.02     77.10 o 
 -14  -5   1       20.31       36.28     48.57 o 
 -13  -5   1      651.59      589.34     72.61 o 
 -12  -5   1     1070.99     1276.00     99.16 o 
 -11  -5   1     2226.33     2021.26    112.17 o 
 -10  -5   1      465.80      390.48    109.31 o 
  -9  -5   1     2685.65     2559.96    111.02 o 
  -8  -5   1     2856.67     2740.23    112.53 o 
  -7  -5   1    14576.18    14567.90    178.72 o 
  -6  -5   1     5699.16     5749.97     94.14 o 
  -5  -5   1     1388.55     1518.99     41.00 o 
  -4  -5   1    13797.94    13942.25    170.56 o 
  -3  -5   1     9804.49     9443.30     99.18 o 
  -2  -5   1     1207.90     1230.89     47.14 o 
  -1  -5   1     2695.89     2802.85     48.28 o 
   0  -5   1     8262.35     8662.53    135.56 o 
   1  -5   1    34278.92    35661.68    696.81 o 
   3  -5   1     4572.53     4538.71     93.29 o 
   4  -5   1     5833.46     5889.09    121.62 o 
   5  -5   1    11110.50    10187.98    429.18 o 
   6  -5   1     3370.67     2774.80    387.22 o 
   7  -5   1     2410.31     2147.95    294.80 o 
   8  -5   1        4.97       88.35     79.90 o 
   9  -5   1     1618.01     1601.13    177.45 o 
  10  -5   1     2766.00     2779.72    241.65 o 
  11  -5   1     3003.58     3833.04    301.96 o 
  12  -5   1       56.52      230.60    121.59 o 
 -15  -4   1        7.14       10.61     79.62 o 
 -14  -4   1      179.73      187.29     87.11 o 
 -13  -4   1      645.68      560.66     72.08 o 
 -12  -4   1      577.56      685.55     74.62 o 
 -11  -4   1       25.96      -20.60     37.55 o 
 -10  -4   1     2985.79     2942.15    160.96 o 
  -9  -4   1     9539.52     9356.76    223.85 o 
  -8  -4   1     7995.50     7863.68    191.01 o 
  -7  -4   1     7033.05     6972.86    133.03 o 
  -6  -4   1      954.32      898.58     50.04 o 
  -5  -4   1    10841.59    11199.99    133.58 o 
  -4  -4   1    22186.96    23967.49    316.42 o 
  -3  -4   1      178.50      205.34     13.53 o 
  -2  -4   1     1846.81     1881.59     54.00 o 
  -1  -4   1     4279.59     4276.93     56.52 o 
   0  -4   1    25636.22    25488.65    248.62 o 
   1  -4   1    31304.94    31290.14    453.21 o 
   2  -4   1    13514.95    13952.16    227.56 o 
   3  -4   1     3788.61     3638.22     69.94 o 
   4  -4   1    13933.01    12947.38    381.01 o 
   5  -4   1    11552.00    11435.33    145.08 o 
   6  -4   1      948.79      961.89     35.35 o 
   7  -4   1      569.01      512.04     21.49 o 
   8  -4   1      646.84      586.70     43.75 o 
   9  -4   1     6763.10     7376.52    358.67 o 
  10  -4   1     3728.92     3966.02    281.13 o 
  11  -4   1      202.72      353.90    103.23 o 
  12  -4   1     1436.80     1662.26    211.05 o 
 -14  -3   1      989.34      944.49    148.29 o 
 -13  -3   1      347.64      452.43     85.79 o 
 -12  -3   1       48.06       32.24     40.76 o 
 -11  -3   1      705.58      751.86    103.20 o 
 -10  -3   1     6508.05     6376.05    191.52 o 
  -9  -3   1     7035.94     6677.60    185.90 o 
  -8  -3   1     1295.09     1210.43     74.29 o 
  -7  -3   1     3241.92     3457.82    115.60 o 
  -6  -3   1    19798.99    20216.65    245.92 o 
  -5  -3   1    24342.63    23565.80    246.88 o 
  -4  -3   1     9510.29     9645.41    104.17 o 
  -2  -3   1     8400.86     8813.38     85.75 o 
  -1  -3   1     8369.27     8490.32     73.91 o 
   0  -3   1    67716.66    68726.24    554.55 o 
   1  -3   1    11488.53    11475.86    106.43 o 
   2  -3   1     2150.11     2254.24     45.51 o 
   3  -3   1    35778.84    37049.18    584.75 o 
   4  -3   1    27253.87    28296.48    276.12 o 
   5  -3   1     3311.46     3394.57     68.85 o 
   6  -3   1      260.88      256.18     21.76 o 
   7  -3   1     2031.78     2013.41     58.15 o 
   8  -3   1     5487.82     5414.34    246.75 o 
   9  -3   1     8461.01     8249.81    284.47 o 
  10  -3   1        8.49       31.32     89.32 o 
  11  -3   1      984.61     1137.39    168.63 o 
  12  -3   1     3283.76     3361.11    274.00 o 
  13  -3   1     1552.75     1409.40    198.14 o 
 -14  -2   1      745.60      791.16    140.41 o 
 -13  -2   1       38.33      154.86     87.08 o 
 -12  -2   1      794.73      859.02     79.17 o 
 -11  -2   1     1627.63     1535.22     98.59 o 
 -10  -2   1     7122.24     6710.02    196.06 o 
  -9  -2   1     2070.30     1978.10    157.71 o 
  -8  -2   1     3530.40     3282.90    120.50 o 
  -7  -2   1    14837.07    14200.96    255.83 o 
  -6  -2   1    28659.86    28496.44    313.88 o 
  -5  -2   1     1094.15     1015.68     37.24 o 
  -4  -2   1     5153.85     5302.02     72.19 o 
  -3  -2   1     4733.11     4718.22     67.09 o 
  -2  -2   1    17577.16    18290.64    152.77 o 
  -1  -2   1     5395.61     6124.21     68.29 o 
   0  -2   1    40933.29    41856.74    466.73 o 
   1  -2   1     2791.58     2808.24     43.24 o 
   2  -2   1    76272.86    78797.69    551.95 o 
   3  -2   1    35957.76    36112.70    286.55 o 
   4  -2   1     3047.68     2997.52    110.13 o 
   5  -2   1       17.79       21.78     12.49 o 
   6  -2   1     1041.25     1068.53     64.26 o 
   7  -2   1     2100.35     2102.33     65.64 o 
   8  -2   1     2611.85     2627.11     63.64 o 
   9  -2   1     1636.20     1645.31     99.99 o 
  10  -2   1     4256.83     4255.88    270.42 o 
  11  -2   1     4924.66     5203.91    311.95 o 
  12  -2   1     2372.20     2270.12    229.32 o 
  13  -2   1      204.11       73.44     84.39 o 
 -14  -1   1       10.37       10.34     76.68 o 
 -13  -1   1      464.69      434.20    114.69 o 
 -12  -1   1     3795.66     4147.72    273.60 o 
 -11  -1   1     2755.21     2818.16    224.19 o 
 -10  -1   1      862.69      944.21     74.95 o 
  -9  -1   1     1030.19      899.68     70.29 o 
  -8  -1   1    15307.73    15154.35    277.13 o 
  -7  -1   1    19252.17    18676.99    241.23 o 
  -6  -1   1    10934.33    10983.62    205.88 o 
  -5  -1   1      755.39      819.73     36.10 o 
  -4  -1   1    10814.98    10827.09    123.13 o 
  -3  -1   1     1059.52     1024.88     26.09 o 
  -2  -1   1    35887.41    36499.43    270.27 o 
   2  -1   1    31872.77    32688.86    339.25 o 
   3  -1   1    15460.30    16004.15    227.16 o 
   4  -1   1     1098.22     1139.39     38.28 o 
   5  -1   1     3375.07     3430.49     74.89 o 
   6  -1   1     5063.00     5213.80    101.99 o 
   7  -1   1     4360.72     4083.42     79.41 o 
   8  -1   1      590.13      551.53     45.29 o 
   9  -1   1      137.08      164.50     34.78 o 
  10  -1   1     6354.70     5952.61    172.80 o 
  11  -1   1     1006.93     1056.04    145.20 o 
  12  -1   1       63.53      -26.00     70.15 o 
  13  -1   1        5.99     -102.14    102.14 o 
  14  -1   1      402.05      418.32    121.09 o 
 -14   0   1      349.90      392.84    126.13 o 
 -13   0   1     1589.49     1499.07    186.30 o 
 -12   0   1     3330.07     3511.29    259.33 o 
 -11   0   1     2054.16     2034.36    191.78 o 
 -10   0   1        3.43       58.82     52.06 o 
  -9   0   1     5763.24     5459.67    158.85 o 
  -8   0   1    18370.33    18440.59    243.33 o 
  -7   0   1     7068.39     7050.77    177.92 o 
  -6   0   1        9.46       18.53     13.97 o 
  -5   0   1     6377.90     6404.37    117.65 o 
  -4   0   1     9310.85     9268.01    109.21 o 
  -3   0   1    10346.82    10244.36    106.30 o 
  -2   0   1      110.67      136.16      8.35 o 
   2   0   1    21990.09    22805.86    263.97 o 
   3   0   1        2.81      711.57    358.96 o 
   4   0   1      291.69      286.72     27.63 o 
   5   0   1     7518.31     7464.72    120.11 o 
   6   0   1     8412.84     8635.38    140.17 o 
   7   0   1     2256.59     2201.31     74.12 o 
   8   0   1     1816.61     1896.27     69.95 o 
   9   0   1     2828.28     2910.91     91.33 o 
  10   0   1     5388.44     5665.37    172.44 o 
  11   0   1      664.94      693.30     67.82 o 
  12   0   1      593.60      501.29    117.87 o 
  13   0   1      506.38      631.57    127.75 o 
  14   0   1     1433.31     1323.79    180.04 o 
 -13   1   1     1515.59     1652.20    200.77 o 
 -12   1   1      404.29      355.22    108.67 o 
 -11   1   1      661.23      549.54    125.12 o 
 -10   1   1    10000.49     9856.67    407.87 o 
  -9   1   1    17301.64    16839.84    361.29 o 
  -8   1   1     7940.55     7765.31    155.94 o 
  -7   1   1      453.37      430.32     29.00 o 
  -6   1   1     4132.32     3896.97     79.34 o 
  -5   1   1    11556.12    11516.07    143.26 o 
  -4   1   1     9223.19     9078.00    102.55 o 
  -3   1   1     5238.81     5164.08     64.10 o 
  -2   1   1      658.49      719.25     30.89 o 
  -1   1   1    18298.33    18291.82    137.70 o 
   2   1   1      249.16      271.78     14.99 o 
   3   1   1      825.35      909.91     37.70 o 
   4   1   1     2503.08     2414.75     58.84 o 
   5   1   1     7667.66     7781.85    124.49 o 
   6   1   1    16807.38    17723.77    191.94 o 
   7   1   1     6254.56     6296.35    108.48 o 
   8   1   1     8198.92     7950.98    152.53 o 
   9   1   1     2445.14     2440.89     86.25 o 
  10   1   1      302.42      262.22     50.00 o 
  11   1   1      273.20      294.91     51.78 o 
  12   1   1      377.31      419.17     59.71 o 
  13   1   1     1376.71     1368.21    170.64 o 
  14   1   1     1497.60     1532.35    191.88 o 
 -13   2   1      345.52      271.35    105.09 o 
 -12   2   1       16.21      -46.63     84.49 o 
 -11   2   1     2710.95     2764.86    235.98 o 
 -10   2   1     5949.45     5858.39    320.85 o 
  -9   2   1    10606.25    10311.59    226.23 o 
  -8   2   1       80.56       84.25     15.83 o 
  -7   2   1     4907.48     4713.63     93.98 o 
  -6   2   1     6763.56     6368.18    104.85 o 
  -5   2   1     5427.83     4959.90     97.70 o 
  -4   2   1     6196.70     5612.88    277.80 o 
  -3   2   1      220.92      248.88     22.23 o 
  -2   2   1     4738.00     4692.86     76.30 o 
  -1   2   1    55739.27    56964.30    341.34 o 
   0   2   1     7951.64     8044.59     70.08 o 
   1   2   1       43.56       71.28     20.47 o 
   2   2   1    81607.70    86009.52    595.19 o 
   3   2   1    24438.52    25210.04    266.21 o 
   4   2   1     3989.86     3853.03     76.34 o 
   5   2   1       85.17       95.77     15.03 o 
   6   2   1       19.02       15.44     14.30 o 
   7   2   1     6454.06     6740.76    132.94 o 
   8   2   1     5731.14     5983.65    132.85 o 
   9   2   1      142.24      142.74     37.15 o 
  10   2   1      153.90       73.20     35.50 o 
  11   2   1      579.94      607.13     67.56 o 
  12   2   1     3332.96     3091.79    170.87 o 
  13   2   1     2682.77     2530.10    217.39 o 
  14   2   1      156.92      119.90     83.90 o 
  15   2   1      603.71      741.13    142.59 o 
 -13   3   1       26.51     -110.19    110.19 o 
 -12   3   1     1030.96     1097.36    173.81 o 
 -11   3   1     2787.83     2600.22    238.11 o 
 -10   3   1     1590.90     1559.61    176.27 o 
  -9   3   1      171.83      338.09     98.33 o 
  -8   3   1     2283.54     2498.74    195.74 o 
  -7   3   1     8345.40     7757.52    327.26 o 
  -6   3   1     6986.46     7123.16    289.84 o 
  -5   3   1     1434.15     1415.37    120.93 o 
  -4   3   1      472.03      494.80     70.13 o 
  -3   3   1     4502.71     4715.76    184.89 o 
  -2   3   1    49205.11    51511.37    389.02 o 
  -1   3   1     9387.56     9433.32    102.67 o 
   0   3   1      353.50      375.53     15.72 o 
   1   3   1     5409.61     5450.76     61.38 o 
   2   3   1      480.40      623.22     35.12 o 
   3   3   1     2901.97     3115.13     53.44 o 
   4   3   1     4355.54     4887.08     68.65 o 
   5   3   1       93.94      120.51     14.96 o 
   6   3   1      171.79      166.90     22.67 o 
   7   3   1     1827.22     1923.64     69.79 o 
   8   3   1      236.34      342.94     44.42 o 
   9   3   1     1294.04     1236.95     79.51 o 
  10   3   1     1742.90     1710.96     97.07 o 
  11   3   1     2485.34     2549.83    144.10 o 
  12   3   1     4844.22     4728.47    180.46 o 
  13   3   1     1942.99     1861.96    121.01 o 
  14   3   1      552.86      479.81    115.03 o 
  15   3   1     1367.89     1443.17    179.64 o 
 -12   4   1     1713.50     1888.21    224.73 o 
 -11   4   1     1846.81     1918.13    217.77 o 
 -10   4   1       98.67       91.28     97.40 o 
  -9   4   1      675.95      813.74    140.47 o 
  -8   4   1     5243.68     5497.89    297.18 o 
  -7   4   1     6309.56     6403.58    305.42 o 
  -6   4   1     2680.14     2769.20    187.60 o 
  -5   4   1     1715.21     1691.26    141.71 o 
  -4   4   1     1931.47     1864.47    133.62 o 
  -3   4   1     5240.10     4350.26    320.88 o 
  -2   4   1     3917.14     3602.71    117.70 o 
  -1   4   1     1009.93     1131.29     29.25 o 
   0   4   1     8334.15     8588.00     89.39 o 
   1   4   1     5824.97     5730.93     94.65 o 
   2   4   1    12335.51    12754.03    201.29 o 
   3   4   1     3271.59     3553.91     79.49 o 
   4   4   1      374.66      364.18     16.83 o 
   5   4   1     3648.82     3560.89     76.27 o 
   6   4   1     2776.13     2751.24     94.08 o 
   7   4   1     1531.31     1538.25     61.54 o 
   8   4   1      876.81      816.49     49.65 o 
   9   4   1      365.12      370.35     70.07 o 
  10   4   1     1826.43     1716.27    170.17 o 
  11   4   1     4437.74     4494.63    164.54 o 
  12   4   1     2040.98     1903.05    116.53 o 
  13   4   1      204.72      139.76     53.18 o 
  14   4   1     2645.06     2714.23    211.52 o 
  15   4   1     1295.58     1262.40    119.54 o 
 -12   5   1     1747.20     1840.07    230.30 o 
 -11   5   1      303.06      130.98     96.83 o 
 -10   5   1      736.14      896.89    157.27 o 
  -9   5   1      915.40      900.23    138.06 o 
  -8   5   1     2514.85     2772.34    223.66 o 
  -7   5   1     1844.11     1875.75    174.16 o 
  -6   5   1     1062.96      823.62    113.54 o 
  -5   5   1     1377.59     1531.13    139.85 o 
  -4   5   1     5960.10     5181.74    325.80 o 
  -3   5   1     9865.07    10118.74    223.88 o 
  -2   5   1       78.50      104.59     23.99 o 
  -1   5   1     6671.76     7003.17     93.00 o 
   0   5   1    15389.68    15863.57    162.32 o 
   1   5   1     9409.83     9906.75    116.03 o 
   2   5   1     2347.03     2234.74     56.91 o 
   3   5   1     1044.41     1011.51     58.43 o 
   4   5   1     3596.92     3247.96    154.06 o 
   5   5   1     8212.79     8552.96    176.42 o 
   6   5   1      194.32      186.12     21.66 o 
   7   5   1      129.15       96.91     21.33 o 
   8   5   1     1291.39     1302.99     60.82 o 
   9   5   1      987.42      960.74     57.87 o 
  10   5   1     2229.75     2315.97    110.60 o 
  11   5   1     2685.50     2692.83    104.77 o 
  12   5   1        3.29      -29.39     55.86 o 
  13   5   1     3716.75     3584.31    134.21 o 
  14   5   1     2828.90     2748.71    123.98 o 
  15   5   1      195.08      335.34     81.86 o 
 -11   6   1        3.62       67.07    108.64 o 
 -10   6   1     1427.79     1703.16    213.91 o 
  -9   6   1     1488.54     1805.38    204.00 o 
  -8   6   1     2928.48     2809.14    230.46 o 
  -7   6   1      439.96      346.06     96.10 o 
  -6   6   1       61.60       70.16     60.55 o 
  -5   6   1     2368.00     2351.03    175.65 o 
  -4   6   1     4306.44     4045.91    234.24 o 
  -3   6   1      748.64      742.13     34.71 o 
  -2   6   1      190.85      169.58     47.65 o 
  -1   6   1     4570.76     4574.03    111.88 o 
   0   6   1     3536.60     3369.48     63.56 o 
   1   6   1     9716.13     9850.88    124.03 o 
   2   6   1     2564.74     2680.71     71.95 o 
   3   6   1     3537.48     3315.32    155.15 o 
   4   6   1     5543.72     5463.34    210.60 o 
   5   6   1     2069.31     2149.93    138.21 o 
   6   6   1      688.13      572.42     28.43 o 
   7   6   1       69.77       51.79     18.28 o 
   8   6   1      703.90      775.55     47.24 o 
   9   6   1     7011.47     7018.68    217.89 o 
  10   6   1     4177.18     4155.97    122.04 o 
  11   6   1        0.71        7.99     47.62 o 
  12   6   1     2790.23     2697.48    111.14 o 
  13   6   1     4315.12     4466.24    149.04 o 
  14   6   1      597.28      603.25     81.89 o 
  15   6   1       12.15       19.91    146.17 o 
 -10   7   1     2401.14     2720.19    265.51 o 
  -9   7   1      805.03      930.90    161.04 o 
  -8   7   1      251.41      292.42    102.12 o 
  -7   7   1      277.11      348.01    106.79 o 
  -6   7   1     2727.05     2953.17    222.20 o 
  -5   7   1     3305.40     3725.31    231.14 o 
  -4   7   1      805.83      748.98     32.72 o 
  -3   7   1      181.67      216.14     25.87 o 
  -2   7   1     2719.24     2906.15     67.34 o 
  -1   7   1     2389.15     2439.57     65.27 o 
   0   7   1     2019.51     1845.15     49.77 o 
   1   7   1      341.59      338.73     28.65 o 
   2   7   1     2497.34     2510.31     65.47 o 
   3   7   1    13656.88    13632.70    717.95 o 
   4   7   1     7601.65     7846.05    270.50 o 
   5   7   1      339.90      278.22     63.81 o 
   6   7   1     2743.59     2702.66    169.93 o 
   7   7   1      800.69      739.11     86.50 o 
   8   7   1     2960.93     3179.66     85.21 o 
   9   7   1     4863.05     5016.11    180.15 o 
  10   7   1      985.82     1129.96    120.77 o 
  11   7   1     4054.98     4197.54    141.51 o 
  12   7   1     6806.70     7289.63    241.31 o 
  13   7   1     2368.14     2248.35    257.61 o 
  14   7   1       15.01      -60.01     60.01 o 
  15   7   1       16.16      -48.58     79.92 o 
  -9   8   1       45.34     -110.85    110.85 o 
  -8   8   1       19.56      100.42     96.81 o 
  -7   8   1     1250.03     1833.66    197.74 o 
  -6   8   1     2160.38     2441.81    210.21 o 
  -5   8   1     2005.14     2215.10    191.32 o 
  -4   8   1        6.49       40.58     20.98 o 
  -3   8   1     1106.55     1162.59     42.95 o 
  -2   8   1     1683.01     1747.66     56.23 o 
  -1   8   1     3039.97     3002.39    111.51 o 
   0   8   1     2146.50     2080.58     64.88 o 
   1   8   1      726.87      682.10     40.46 o 
   2   8   1     6034.27     6184.80    145.05 o 
   3   8   1     9603.05     9561.67    158.54 o 
   4   8   1      141.67      185.86     59.72 o 
   5   8   1      815.94      732.69     92.38 o 
   6   8   1     3419.47     3460.66    198.46 o 
   7   8   1     1308.27     1246.06    127.49 o 
   8   8   1     1733.78     1946.49    112.26 o 
   9   8   1      243.56      303.57     73.22 o 
  10   8   1     3153.59     3170.63    151.52 o 
  11   8   1    11017.02    11323.34    997.86 o 
  12   8   1     4457.76     4530.75    194.02 o 
  13   8   1      177.39      157.97     63.69 o 
  14   8   1      191.20      119.78     53.55 o 
  15   8   1      527.49      348.28     74.93 o 
  -9   9   1      108.26       38.82     91.29 o 
  -8   9   1      875.81     1128.95    180.24 o 
  -7   9   1     1803.97     2087.45    214.43 o 
  -6   9   1      316.99      473.73    118.62 o 
  -5   9   1        6.36       32.34     61.00 o 
  -4   9   1      938.23      860.16    125.33 o 
  -3   9   1      995.69     1008.93    106.54 o 
  -2   9   1     1726.93     1687.51     71.57 o 
  -1   9   1      213.54      235.62     32.57 o 
   0   9   1     1531.78     1536.60     65.49 o 
   1   9   1     4648.74     4653.78    167.10 o 
   2   9   1     7986.00     8156.77    141.07 o 
   3   9   1     2660.84     2666.12     74.85 o 
   4   9   1      827.14      790.38    100.85 o 
   5   9   1     1390.54     1482.77    134.28 o 
   6   9   1     1073.63      896.96    108.41 o 
   7   9   1     1794.25     1815.62    157.72 o 
   8   9   1      350.78      281.00     77.08 o 
   9   9   1     2321.20     1993.61    180.15 o 
  10   9   1    10821.15    11726.79    733.23 o 
  11   9   1     5187.77     5482.71    212.90 o 
  12   9   1      466.90      481.19     77.68 o 
  13   9   1      258.65      253.56     71.09 o 
  14   9   1      535.53      579.41    116.69 o 
  -8  10   1     1043.69     1125.40    180.00 o 
  -7  10   1      666.40      745.23    145.36 o 
  -6  10   1        5.78       63.30     77.28 o 
  -5  10   1      577.44      551.26    121.84 o 
  -4  10   1      668.40      761.14    119.46 o 
  -3  10   1     1209.99     1170.55    100.43 o 
  -2  10   1      656.05      708.32     65.63 o 
  -1  10   1      109.38      139.33     40.40 o 
   0  10   1     4774.91     4999.57    143.55 o 
   1  10   1     6046.00     6195.79    124.29 o 
   2  10   1      891.20      780.78     54.69 o 
   3  10   1       14.05       -0.57     16.15 o 
   4  10   1     2036.87     1992.42     94.39 o 
   5  10   1     1925.46     1947.68    158.42 o 
   6  10   1     1409.64     1438.88    143.78 o 
   7  10   1      490.16      306.17     78.65 o 
   8  10   1      919.70      983.07    134.62 o 
   9  10   1     6543.69     6702.21    331.24 o 
  10  10   1     5470.13     5230.86    301.56 o 
  11  10   1      185.13      259.34     92.04 o 
  12  10   1      506.82      411.41     77.76 o 
  13  10   1      498.70      587.16     99.93 o 
  14  10   1      653.10      658.88     95.68 o 
  -7  11   1        8.59     -110.73    110.73 o 
  -6  11   1      429.45      329.04    105.17 o 
  -5  11   1      622.71      628.89    123.66 o 
  -4  11   1      346.28      564.43    116.03 o 
  -3  11   1      319.81      374.74     95.40 o 
  -2  11   1       44.43      137.99     49.57 o 
  -1  11   1     2381.12     2352.95    117.70 o 
   0  11   1     9094.70     9444.45    320.36 o 
   1  11   1     3139.42     3446.97    141.21 o 
   2  11   1     2384.95     2390.56     82.70 o 
   3  11   1     1401.06     1405.18     77.42 o 
   4  11   1     3145.53     3007.25    121.45 o 
   5  11   1     1820.46     1771.60     93.06 o 
   6  11   1      885.28      683.23    103.02 o 
   7  11   1      236.95      202.23     77.77 o 
   8  11   1     4798.79     4744.73    278.48 o 
   9  11   1     5709.74     6136.27    327.16 o 
  10  11   1     1782.82     1803.47    190.42 o 
  11  11   1       64.63       19.69     73.04 o 
  12  11   1     1394.87     1376.52    174.41 o 
  13  11   1      919.33      900.79    154.52 o 
  14  11   1      473.40      567.46    123.63 o 
  -5  12   1      390.26      336.66    103.96 o 
  -4  12   1      180.49      199.81     85.22 o 
  -3  12   1       77.97       51.01     51.63 o 
  -2  12   1      936.46      823.47     91.83 o 
  -1  12   1     2951.48     3035.79    254.11 o 
   0  12   1     1755.49     1808.34     89.09 o 
   1  12   1       52.22       54.27     31.86 o 
   2  12   1     5446.22     5547.64    202.78 o 
   3  12   1     1970.28     1841.39     97.91 o 
   4  12   1      926.47      869.36     70.60 o 
   5  12   1      785.60      866.13     67.79 o 
   6  12   1      209.43      136.37     68.02 o 
   7  12   1     3216.39     3133.54    229.63 o 
   8  12   1     4631.39     4746.93    285.34 o 
   9  12   1      921.94     1026.37    155.14 o 
  10  12   1      282.07      320.30    106.27 o 
  11  12   1      896.16      828.23    139.90 o 
  12  12   1     2040.62     1940.54    211.49 o 
  13  12   1     1816.69     1414.22    191.39 o 
  -4  13   1       19.56       64.38     82.26 o 
  -3  13   1      761.88      821.33    101.47 o 
  -2  13   1     2010.72     2071.35    211.95 o 
  -1  13   1     1182.36     1113.20    103.95 o 
   0  13   1       84.28      -45.87     84.69 o 
   1  13   1     1364.15     1307.82    103.88 o 
   2  13   1     3354.71     3218.51    159.79 o 
   3  13   1      455.31      424.43     92.68 o 
   4  13   1       66.16       61.20     63.65 o 
   5  13   1      125.88      105.08     63.87 o 
   6  13   1     1379.68     1452.50    159.65 o 
   7  13   1     3187.71     3460.00    248.83 o 
   8  13   1      753.84      528.09    124.69 o 
   9  13   1       52.65       13.14     76.19 o 
  10  13   1     1699.29     1675.55    188.50 o 
  11  13   1     1231.31     1135.49    169.11 o 
  12  13   1     1269.58     1064.84    163.16 o 
  -2  14   1      646.27      435.05    131.81 o 
  -1  14   1      102.74       26.23     86.67 o 
   0  14   1      954.09      919.82    166.25 o 
   1  14   1     2018.89     2214.97    229.67 o 
   2  14   1     1307.24     1365.83    112.89 o 
   3  14   1      352.67      307.99     98.34 o 
   4  14   1       45.46      -80.21     80.21 o 
   5  14   1      911.72      967.36    130.21 o 
   6  14   1     2188.72     2322.54    206.54 o 
   7  14   1      358.44      486.59    118.69 o 
   8  14   1      173.61      249.53     92.48 o 
   9  14   1      916.14      599.55    126.58 o 
  10  14   1     1198.90     1190.13    173.56 o 
  11  14   1     1247.91     1327.74    192.79 o 
   0  15   1     1035.33     1270.82    202.23 o 
   1  15   1      900.98      653.37    149.15 o 
   2  15   1       47.92       92.88     98.89 o 
   3  15   1       78.19      -61.74     61.74 o 
   4  15   1      726.89      599.56    114.24 o 
   5  15   1      622.15      665.69    116.47 o 
   6  15   1      280.74      380.10    108.78 o 
   7  15   1       71.72      -12.08     79.59 o 
   8  15   1      698.03      787.41    149.80 o 
   9  15   1      304.24      305.74    110.98 o 
  10  15   1      686.36      551.96    133.39 o 
   4  16   1      658.32      545.18     89.34 o 
   5  16   1      237.79      264.45     95.37 o 
   6  16   1       10.75      114.69     99.77 o 
  -6 -16   2      708.38     1006.40    166.26 o 
  -5 -16   2      735.59      883.80    155.20 o 
  -4 -16   2       50.31        6.98     77.64 o 
  -9 -15   2       73.15      137.25    104.70 o 
  -8 -15   2      137.72      120.39     98.10 o 
  -7 -15   2      250.55      319.91    122.06 o 
  -6 -15   2      842.09      728.20    133.95 o 
  -5 -15   2      271.57      -26.48     80.26 o 
  -4 -15   2      306.76      283.95     88.44 o 
  -3 -15   2      721.26      582.66     88.79 o 
  -2 -15   2      247.71      255.83     70.06 o 
  -1 -15   2      219.71      165.29    106.46 o 
   0 -15   2        2.33       19.83     92.21 o 
 -11 -14   2      224.50     -118.20    118.20 o 
 -10 -14   2       61.45       44.94     86.82 o 
  -9 -14   2        8.09       55.34     92.22 o 
  -8 -14   2      756.57      885.77    144.86 o 
  -7 -14   2      388.61      504.37    122.77 o 
  -6 -14   2      339.17      268.08     95.66 o 
  -5 -14   2       18.23      -62.13     78.63 o 
  -4 -14   2      450.56      467.75    108.36 o 
  -3 -14   2      518.35      562.46     81.93 o 
  -2 -14   2       79.50      125.74     55.52 o 
  -1 -14   2       11.02       54.03     50.11 o 
   0 -14   2       59.36        6.96     86.77 o 
   1 -14   2      670.17      970.92    169.64 o 
   2 -14   2      485.09      459.25    137.28 o 
   3 -14   2      135.83       15.53     89.86 o 
 -12 -13   2      378.85      424.54    126.98 o 
 -11 -13   2      130.61       89.60     76.29 o 
 -10 -13   2       52.90        3.54     75.59 o 
  -9 -13   2       51.03       81.24     90.90 o 
  -8 -13   2     1044.31      903.73    144.08 o 
  -7 -13   2      346.02      427.91    109.41 o 
  -6 -13   2       10.58      -36.84     78.22 o 
  -5 -13   2      893.41      770.56    122.94 o 
  -4 -13   2     1095.57     1243.51    147.58 o 
  -3 -13   2      860.73      855.49    123.75 o 
  -2 -13   2       88.07      137.20     55.39 o 
  -1 -13   2      236.68      310.84     63.97 o 
   0 -13   2      352.92      429.29     81.90 o 
   1 -13   2     1067.97     1278.25    108.50 o 
   2 -13   2      206.37      203.47    137.27 o 
   3 -13   2       27.44       55.66     65.61 o 
   4 -13   2      343.29      367.27    106.35 o 
 -13 -12   2      601.85      531.50     97.62 o 
 -12 -12   2      431.70      216.02    105.04 o 
 -11 -12   2       29.31       68.65     86.16 o 
 -10 -12   2       62.48      109.82     82.21 o 
  -9 -12   2      120.23       17.69     80.67 o 
  -8 -12   2     1635.94     1796.67    186.06 o 
  -7 -12   2       13.18      -51.28     81.60 o 
  -6 -12   2     1108.47      966.04    133.47 o 
  -5 -12   2     3006.83     3023.01    216.12 o 
  -4 -12   2      859.29      987.70    126.07 o 
  -3 -12   2       85.19        5.35     56.09 o 
  -2 -12   2       42.12       -8.23     28.92 o 
  -1 -12   2     1695.76     1732.49     86.04 o 
   0 -12   2      705.66      672.88     58.95 o 
   1 -12   2      545.04      536.82     78.96 o 
   2 -12   2      211.16      314.10     62.87 o 
   3 -12   2      505.35      620.04    105.39 o 
   4 -12   2     1532.81     1882.77    192.63 o 
   5 -12   2     1046.17     1223.24    165.52 o 
   6 -12   2      225.45      335.92    104.17 o 
 -13 -11   2      123.24       24.10     59.03 o 
 -12 -11   2       11.51       10.13     56.94 o 
 -11 -11   2      109.21       69.37    122.13 o 
 -10 -11   2      199.60       94.38     78.43 o 
  -9 -11   2      132.31      -11.87     80.51 o 
  -8 -11   2      684.74      302.00    101.65 o 
  -7 -11   2      567.65      738.70    120.17 o 
  -6 -11   2     4174.58     3784.66    237.66 o 
  -5 -11   2     2578.61     2510.48    189.95 o 
  -4 -11   2      663.29      622.00    104.34 o 
  -3 -11   2     1384.15     1601.88     78.43 o 
  -2 -11   2      102.82       94.15     58.77 o 
  -1 -11   2      163.32      170.04     35.73 o 
   0 -11   2       84.32       97.80     33.33 o 
   1 -11   2        8.27        2.60     31.65 o 
   2 -11   2      546.88      593.10     56.09 o 
   3 -11   2     2450.55     2378.42    145.92 o 
   4 -11   2     1423.25     1616.69    171.50 o 
   5 -11   2      673.12      542.25    125.89 o 
   6 -11   2      189.10      241.14     98.37 o 
   7 -11   2     1663.81     1818.17    216.12 o 
 -14 -10   2      889.38     1173.31    123.31 o 
 -13 -10   2       11.12      -59.70     59.70 o 
 -12 -10   2      116.75      120.88     54.39 o 
 -11 -10   2      457.67      322.89     70.24 o 
 -10 -10   2      521.26      495.22     97.57 o 
  -9 -10   2      164.79       79.30     47.68 o 
  -8 -10   2      191.05      195.04     75.42 o 
  -7 -10   2     2969.20     2711.39    202.22 o 
  -6 -10   2     5091.16     4721.74    256.74 o 
  -5 -10   2      862.22      798.95     30.12 o 
  -4 -10   2      806.67      744.14     47.12 o 
  -3 -10   2     3540.45     3684.28    193.69 o 
  -2 -10   2     5401.12     5227.47    345.40 o 
  -1 -10   2      680.46      655.96     55.40 o 
   0 -10   2      394.87      256.78     36.69 o 
   1 -10   2      258.87      244.16     38.09 o 
   2 -10   2     2679.07     2855.05    105.29 o 
   3 -10   2     4333.01     4186.10    127.54 o 
   4 -10   2     1081.95     1231.94    144.47 o 
   5 -10   2       39.05       36.90     73.80 o 
   6 -10   2     2611.80     2972.61    244.85 o 
   7 -10   2     2331.69     2782.09    254.01 o 
   8 -10   2      527.16      636.53    147.36 o 
 -14  -9   2       49.35      -37.11     62.54 o 
 -13  -9   2      395.09      247.10    166.79 o 
 -12  -9   2      386.68      322.88     69.24 o 
 -11  -9   2      144.62       70.03     63.75 o 
 -10  -9   2        2.27      -47.78     50.50 o 
  -9  -9   2      245.72      261.55     67.24 o 
  -8  -9   2     1999.55     2026.92    119.30 o 
  -7  -9   2     5819.80     5862.51    195.91 o 
  -6  -9   2     1304.69     1233.40     45.53 o 
  -5  -9   2      405.86      388.57     22.82 o 
  -4  -9   2     6474.82     6497.62    122.43 o 
  -3  -9   2     7220.79     7164.00    277.79 o 
  -2  -9   2     3767.91     3648.41    112.94 o 
  -1  -9   2      236.98      220.07     30.49 o 
   0  -9   2      612.04      574.48     36.09 o 
   1  -9   2     3523.45     3775.36    146.06 o 
   2  -9   2     3932.13     3959.26    238.00 o 
   3  -9   2     3668.69     3959.81    248.47 o 
   4  -9   2      131.05      126.47     56.51 o 
   5  -9   2     4583.61     5011.70    287.11 o 
   6  -9   2     4433.26     4800.99    296.74 o 
   7  -9   2      925.24     1139.94    165.40 o 
   8  -9   2       79.68      129.82     90.61 o 
   9  -9   2      749.24      907.86    163.00 o 
 -14  -8   2      543.58      571.98     85.26 o 
 -13  -8   2     1127.73     1154.86    107.11 o 
 -12  -8   2      334.77      403.44     73.25 o 
 -11  -8   2      581.65      570.45     75.72 o 
 -10  -8   2      473.62      556.23     48.88 o 
  -9  -8   2     3405.86     3611.96    105.91 o 
  -8  -8   2     4567.21     4560.00    236.90 o 
  -7  -8   2     2062.48     1972.44     91.42 o 
  -6  -8   2     2179.46     2089.81     82.59 o 
  -5  -8   2     6812.73     6390.96    163.04 o 
  -4  -8   2     8076.43     7631.87    109.68 o 
  -3  -8   2     4808.25     4689.36    336.21 o 
  -2  -8   2      214.37      217.35     23.65 o 
  -1  -8   2     7732.84     7344.22    221.42 o 
   0  -8   2     7246.80     7665.79    209.56 o 
   1  -8   2     5789.95     5855.92    228.69 o 
   2  -8   2     2319.90     2295.43     88.52 o 
   3  -8   2       17.44       60.83     21.30 o 
   4  -8   2     6345.22     5950.46    171.80 o 
   5  -8   2    11739.45    11755.12    506.91 o 
   6  -8   2     3196.20     3448.85    243.23 o 
   7  -8   2      100.36      113.95     76.69 o 
   8  -8   2     1055.18     1327.21    172.61 o 
   9  -8   2     1462.34     1818.82    214.82 o 
  10  -8   2      509.84      754.47    156.13 o 
 -14  -7   2     1556.49     1860.29    245.57 o 
 -13  -7   2      923.72     1060.24    104.19 o 
 -12  -7   2        7.63      -25.01     35.38 o 
 -11  -7   2       42.82      -31.82     32.07 o 
 -10  -7   2      842.88      774.43     57.53 o 
  -9  -7   2     4234.75     4126.25    186.78 o 
  -8  -7   2      429.71      462.96     36.16 o 
  -7  -7   2     1701.03     1580.70     54.97 o 
  -6  -7   2     9724.48     9853.98    158.21 o 
  -5  -7   2    13005.82    12606.43    177.14 o 
  -4  -7   2     3184.61     3004.98     58.75 o 
  -3  -7   2      439.88      499.35     34.61 o 
  -2  -7   2     1847.98     1599.70    113.65 o 
  -1  -7   2     9362.95     9285.78    161.69 o 
   0  -7   2     4773.17     4473.44     84.57 o 
   1  -7   2     2040.29     2228.46     78.59 o 
   2  -7   2      336.41      427.59     30.94 o 
   3  -7   2     8343.96     8404.56    253.91 o 
   4  -7   2    11656.75    12055.54    388.95 o 
   5  -7   2     5182.33     5457.22    420.31 o 
   6  -7   2       82.34       76.44     29.38 o 
   7  -7   2     2585.07     2442.65    209.87 o 
   8  -7   2     1157.66     1189.13    158.43 o 
   9  -7   2     1080.79     1210.07    170.73 o 
  10  -7   2       82.08       73.54     96.11 o 
  11  -7   2       11.28     -119.28    119.28 o 
 -14  -6   2      843.76      794.08     94.51 o 
 -13  -6   2       39.14       16.14     58.80 o 
 -12  -6   2      223.31      244.06     46.36 o 
 -11  -6   2      985.65      993.01     69.30 o 
 -10  -6   2     1763.80     1667.79     82.16 o 
  -9  -6   2     3586.29     3655.89    214.21 o 
  -8  -6   2       15.12        9.45     25.15 o 
  -7  -6   2     7668.24     7608.17    128.05 o 
  -6  -6   2    23226.65    23903.31    292.79 o 
  -5  -6   2    11527.94    11827.74    169.82 o 
  -4  -6   2     1273.54     1337.49     47.68 o 
  -3  -6   2      839.65      744.40     39.90 o 
  -2  -6   2     4760.56     4520.29    184.82 o 
  -1  -6   2    14226.70    14457.21    208.80 o 
   0  -6   2      248.26      224.60     17.51 o 
   1  -6   2      169.84      172.79     19.40 o 
   2  -6   2     6146.53     6289.56    120.21 o 
   3  -6   2    23392.47    22932.31    626.79 o 
   4  -6   2    15747.14    15971.46    446.26 o 
   5  -6   2      308.35      317.86     26.78 o 
   6  -6   2     4786.51     4540.14    133.70 o 
   7  -6   2     4102.71     4535.42    267.85 o 
   8  -6   2      996.22      945.50    140.45 o 
   9  -6   2     1129.41     1210.99    166.45 o 
  10  -6   2      111.27      135.68     93.82 o 
  11  -6   2     1102.46     1686.15    216.11 o 
 -14  -5   2       12.76       28.11     50.65 o 
 -13  -5   2      507.72      532.47     75.18 o 
 -12  -5   2     1446.64     1629.73    123.13 o 
 -11  -5   2     2260.85     2157.95    118.03 o 
 -10  -5   2     1014.39     1096.30     82.87 o 
  -9  -5   2      355.18      428.26     94.49 o 
  -8  -5   2    10043.36     9764.33    302.21 o 
  -7  -5   2    24196.33    24036.06    262.38 o 
  -6  -5   2    18050.79    17796.60    196.99 o 
  -5  -5   2      645.37      695.41     30.30 o 
  -4  -5   2    17079.53    18350.32    217.45 o 
  -3  -5   2    15605.76    15625.87    153.81 o 
  -2  -5   2     6705.73     6476.90    141.12 o 
  -1  -5   2     2485.02     2386.55     49.92 o 
   0  -5   2       15.60        4.39      9.16 o 
   1  -5   2     6567.11     6831.39    100.16 o 
   2  -5   2     5107.54     4583.78     76.08 o 
   3  -5   2     9332.48     9175.45    313.56 o 
   4  -5   2      197.18      164.46     24.12 o 
   5  -5   2     4516.98     4616.97     92.80 o 
   6  -5   2    10305.37    10184.60    369.34 o 
   7  -5   2     1956.64     2038.67    122.77 o 
   8  -5   2       33.00       18.92     63.29 o 
   9  -5   2       11.92      -61.59     87.95 o 
  10  -5   2     1564.61     1519.12    187.51 o 
  11  -5   2     1269.96     1586.28    202.87 o 
  12  -5   2      444.68      389.41    122.73 o 
 -14  -4   2      606.33      613.35    135.58 o 
 -13  -4   2      823.74      842.96    207.55 o 
 -12  -4   2     1697.22     1487.41    106.25 o 
 -11  -4   2     1582.97     1636.92    103.31 o 
 -10  -4   2        0.57      -41.15     49.34 o 
  -9  -4   2     5951.29     5666.42    171.80 o 
  -8  -4   2    13285.57    13071.39    536.08 o 
  -7  -4   2    14406.90    14546.49    263.75 o 
  -6  -4   2     1873.13     1929.49     64.20 o 
  -5  -4   2     3845.68     3899.93     84.30 o 
  -4  -4   2    29403.86    29989.02    259.96 o 
  -3  -4   2    24777.09    26542.99    324.34 o 
  -2  -4   2     1476.74     1540.44     33.94 o 
   0  -4   2     7896.82     7847.83     91.27 o 
   1  -4   2    38049.75    39338.95    736.06 o 
   2  -4   2    17734.36    18569.84    629.11 o 
   3  -4   2     2231.60     2354.57     60.33 o 
   4  -4   2     4412.45     4638.41    105.36 o 
   5  -4   2    14819.88    15375.58    258.68 o 
   6  -4   2     4851.31     4828.88     99.35 o 
   7  -4   2     2254.33     2234.60     64.80 o 
   8  -4   2     2477.54     2421.33     97.10 o 
   9  -4   2      186.65      250.72     89.98 o 
  10  -4   2     2403.80     2797.27    234.01 o 
  11  -4   2      555.32      781.73    149.97 o 
  12  -4   2       45.92      -56.84    109.43 o 
 -14  -3   2     1478.37     1593.95    187.18 o 
 -13  -3   2     1207.42     1044.45    145.08 o 
 -12  -3   2      432.34      439.85    108.38 o 
 -11  -3   2       10.41        4.40     65.72 o 
 -10  -3   2     3675.25     3441.76    140.18 o 
  -9  -3   2     9352.78     9301.92    224.72 o 
  -8  -3   2    10064.77     9680.16    217.85 o 
  -7  -3   2      241.69      277.61     37.24 o 
  -6  -3   2     2403.53     2172.99     69.71 o 
  -5  -3   2    37823.61    37728.82    326.74 o 
  -4  -3   2    38633.65    38862.48    321.33 o 
  -3  -3   2     9339.14     9787.92    111.44 o 
  -2  -3   2     8282.77     8372.22    105.88 o 
  -1  -3   2     1411.77     1350.97     24.97 o 
   0  -3   2    24855.97    25586.42    292.30 o 
   1  -3   2    11708.85    11120.58    121.47 o 
   2  -3   2     2200.14     2329.90     75.24 o 
   3  -3   2     7398.88     7650.39    112.75 o 
   4  -3   2     2928.97     2829.17     65.92 o 
   5  -3   2     4570.17     4400.40     88.21 o 
   6  -3   2     1139.57     1073.10     44.86 o 
   7  -3   2       70.26       80.67     22.00 o 
   8  -3   2     1475.20     1426.44     76.81 o 
   9  -3   2     1698.22     1676.45     62.89 o 
  10  -3   2      947.92      993.65    143.00 o 
  11  -3   2      300.91      400.73    114.35 o 
  12  -3   2     1301.55     1354.89    183.74 o 
  13  -3   2      742.24      709.33    155.70 o 
 -14  -2   2     1160.11      957.99    153.64 o 
 -13  -2   2     1061.42     1234.24    162.63 o 
 -12  -2   2        4.36       37.39     41.78 o 
 -11  -2   2     1265.82     1349.00     93.05 o 
 -10  -2   2     4320.76     4256.22    153.19 o 
  -9  -2   2     7354.56     6850.13    188.63 o 
  -8  -2   2     2819.86     3036.67    116.24 o 
  -7  -2   2     3994.65     3760.71    122.03 o 
  -6  -2   2    21430.65    20778.31    254.70 o 
  -5  -2   2    42994.11    44074.90    372.96 o 
  -4  -2   2     4719.27     4885.70     79.28 o 
  -2  -2   2    25389.39    26103.13    186.40 o 
  -1  -2   2    17746.14    18443.95    176.09 o 
   1  -2   2     6547.43     6892.20     81.07 o 
   2  -2   2     2722.17     2746.38     56.55 o 
   3  -2   2    20623.30    20534.03    240.58 o 
   4  -2   2    31717.23    33903.04    724.97 o 
   5  -2   2     5874.21     6076.30    142.75 o 
   6  -2   2       58.32       78.01     18.45 o 
   7  -2   2     1946.79     2109.17     69.81 o 
   8  -2   2     6582.30     6645.75    134.29 o 
   9  -2   2     2630.62     2635.43     83.24 o 
  10  -2   2       74.19       48.85     32.79 o 
  11  -2   2      960.03      899.03    144.89 o 
  12  -2   2     1267.62     1688.90    195.65 o 
  13  -2   2      485.67      495.41    133.91 o 
 -14  -1   2      466.34      547.09    132.74 o 
 -13  -1   2       12.64      -95.77     95.77 o 
 -12  -1   2      521.63      432.90    108.15 o 
 -11  -1   2     3048.01     3062.78    134.05 o 
 -10  -1   2     4977.51     4838.94    163.66 o 
  -9  -1   2     1155.28     1173.09     76.21 o 
  -8  -1   2      576.53      551.14     53.11 o 
  -7  -1   2    10835.49    10205.29    165.24 o 
  -6  -1   2    18415.49    17605.05    221.77 o 
  -5  -1   2    13704.78    13442.87    137.34 o 
  -4  -1   2        3.21       26.89      9.10 o 
  -3  -1   2    15240.58    14970.27    147.06 o 
  -2  -1   2     5602.69     5382.63     60.59 o 
  -1  -1   2     3015.58     3092.41     34.20 o 
   1  -1   2    11600.67    11972.67     97.06 o 
   2  -1   2    25567.91    26686.15    493.33 o 
   3  -1   2    24182.99    24345.38    290.40 o 
   4  -1   2     8655.98     8891.12    169.85 o 
   5  -1   2      231.65      259.26     23.31 o 
   6  -1   2     2254.44     2252.31     68.21 o 
   7  -1   2     6212.60     6315.91    125.99 o 
   8  -1   2     1858.91     1890.63     90.08 o 
   9  -1   2     1789.80     1790.48     72.13 o 
  10  -1   2     3515.50     3591.03    150.17 o 
  11  -1   2     2919.85     2644.67    217.57 o 
  12  -1   2      351.49      365.96    103.33 o 
  13  -1   2      157.87       80.03     83.66 o 
  14  -1   2        1.51      -82.94     88.28 o 
 -14   0   2       17.50       23.56     88.69 o 
 -13   0   2      564.18      605.44    138.23 o 
 -12   0   2     1643.94     1835.26    196.94 o 
 -11   0   2     1745.12     1792.28    181.99 o 
 -10   0   2      653.30      673.91     61.65 o 
  -9   0   2      140.28       86.70     33.41 o 
  -8   0   2     6962.58     6788.60    159.36 o 
  -7   0   2    21386.19    20579.43    305.61 o 
  -6   0   2    13012.33    12698.61    171.62 o 
  -5   0   2     2745.05     3183.38     70.38 o 
  -4   0   2     8750.32     8938.13     88.28 o 
  -3   0   2     5807.77     5715.78     69.00 o 
  -2   0   2     5091.71     5580.70     56.92 o 
  -1   0   2      359.17      386.36     12.92 o 
   2   0   2    12727.54    13273.87    236.87 o 
   3   0   2     1071.87     1135.23     57.15 o 
   4   0   2      624.79      664.64     32.39 o 
   5   0   2     7763.97     8095.03    129.31 o 
   6   0   2     7713.14     7647.22    133.81 o 
   7   0   2     5752.51     5511.76    118.27 o 
   8   0   2       46.22       52.94     70.98 o 
   9   0   2     3135.71     3126.53     96.66 o 
  10   0   2     1342.08     1498.00     71.99 o 
  11   0   2     2157.19     2051.24    110.91 o 
  12   0   2      423.12      340.56     99.91 o 
  13   0   2       44.39       67.30     78.37 o 
  14   0   2      383.68      346.11    114.73 o 
 -13   1   2     1543.62     1867.13    217.08 o 
 -12   1   2     1872.06     2212.00    218.09 o 
 -11   1   2      464.94      612.90    127.54 o 
 -10   1   2      158.93       72.92     74.29 o 
  -9   1   2     2927.80     3041.11    108.18 o 
  -8   1   2    10055.73    10209.77    185.56 o 
  -7   1   2     9894.08     9838.12    144.75 o 
  -6   1   2      108.97      148.62     18.72 o 
  -5   1   2      996.53     1027.25     34.84 o 
  -4   1   2    14937.85    14718.36    157.33 o 
  -3   1   2     8506.64     8331.56     72.31 o 
  -2   1   2     2275.73     2212.03     37.97 o 
  -1   1   2     1446.47     1500.46     25.29 o 
   0   1   2     7231.09     7300.50    100.78 o 
   1   1   2     7249.88     7524.45    156.62 o 
   2   1   2     1917.59     2006.07     35.03 o 
   3   1   2      163.47      201.47     23.31 o 
   4   1   2     4420.69     4484.19     84.64 o 
   5   1   2     4323.69     4261.98     90.62 o 
   6   1   2     8704.89     9014.52    148.76 o 
   7   1   2      313.59      262.23     73.27 o 
   8   1   2     2073.46     2132.92     76.68 o 
   9   1   2     6068.57     6066.14    139.79 o 
  10   1   2      585.13      472.10     68.71 o 
  11   1   2       66.00       80.65     38.94 o 
  12   1   2       24.25      112.40     44.77 o 
  13   1   2      217.65      435.56    111.99 o 
  14   1   2     2055.42     1988.88    211.82 o 
 -13   2   2     1062.02     1153.57    174.81 o 
 -12   2   2      214.60      192.75     87.92 o 
 -11   2   2      226.27      316.63    102.66 o 
 -10   2   2     1189.15     1412.11    168.71 o 
  -9   2   2     4528.15     4884.15    280.17 o 
  -8   2   2     8855.20     8865.75    169.51 o 
  -7   2   2     2261.79     2090.63     50.80 o 
  -6   2   2     4777.50     4860.12    140.04 o 
  -5   2   2     7165.04     6519.63     86.76 o 
  -4   2   2    14701.24    15059.64    381.47 o 
  -3   2   2     6932.63     6964.56    108.35 o 
  -2   2   2       18.11       15.33     10.83 o 
  -1   2   2     9270.16     9218.92     87.64 o 
   0   2   2      408.89      500.89     17.11 o 
   1   2   2    27675.39    28685.94    192.29 o 
   2   2   2     8194.28     8743.49     92.20 o 
   3   2   2     1128.79     1202.36     33.56 o 
   4   2   2    15314.88    15986.47    160.52 o 
   5   2   2    18902.23    19284.34    228.39 o 
   6   2   2     2384.61     2399.99     87.64 o 
   7   2   2      816.24      644.15     50.69 o 
   8   2   2     5564.19     5633.39    154.77 o 
   9   2   2     1682.64     1621.84     95.06 o 
  10   2   2       90.24       89.89     30.82 o 
  11   2   2        0.21      207.15     50.29 o 
  12   2   2      802.68      770.19     79.86 o 
  13   2   2     5242.27     4975.81    192.74 o 
  14   2   2     3807.09     3557.52    266.53 o 
  15   2   2      306.98      299.20    110.76 o 
 -12   3   2        0.03       61.61     93.51 o 
 -11   3   2      481.03      375.00    115.16 o 
 -10   3   2     1431.50     1427.36    175.23 o 
  -9   3   2     1616.76     2152.42    195.56 o 
  -8   3   2      142.92      124.03     68.42 o 
  -7   3   2     1297.48     1016.95    122.82 o 
  -6   3   2     8321.25     9001.12    335.02 o 
  -5   3   2     5149.99     5143.66    233.69 o 
  -4   3   2       97.70      105.06     42.00 o 
  -3   3   2      211.88      211.43     49.46 o 
  -2   3   2     2114.50     2231.60     46.96 o 
  -1   3   2     4372.91     4303.53     48.08 o 
   0   3   2     3384.00     3400.46     48.26 o 
   1   3   2     4579.86     4533.50     59.02 o 
   2   3   2      343.49      400.50     18.88 o 
   3   3   2     5851.96     5915.85     79.57 o 
   4   3   2    21190.05    22272.31    213.22 o 
   5   3   2    13213.94    13854.08    156.99 o 
   6   3   2     4676.97     5216.42    158.45 o 
   7   3   2     7295.32     7396.55    157.93 o 
   8   3   2     6022.65     6408.88    138.83 o 
   9   3   2      103.11       56.72     25.18 o 
  10   3   2      108.68       96.27     36.85 o 
  11   3   2      203.96      315.01     53.76 o 
  12   3   2     1734.07     1733.95    110.78 o 
  13   3   2     4590.64     4617.40    185.76 o 
  14   3   2     1626.04     1773.53    186.74 o 
  15   3   2      417.42      534.94    123.79 o 
 -12   4   2      314.55      215.00    118.25 o 
 -11   4   2      777.29      820.03    154.70 o 
 -10   4   2     1874.46     2174.18    217.77 o 
  -9   4   2     1114.76     1065.43    150.59 o 
  -8   4   2      388.03      557.71    114.23 o 
  -7   4   2     8335.12     8552.31    358.60 o 
  -6   4   2     7935.92     8304.84    335.82 o 
  -5   4   2     2360.19     2241.32    160.43 o 
  -4   4   2       36.00       20.12     40.90 o 
  -3   4   2      163.47      414.56     71.69 o 
  -2   4   2      746.93      661.82     25.53 o 
  -1   4   2     6672.52     6685.19     69.42 o 
   0   4   2      144.53      178.07     13.58 o 
   1   4   2       86.12       96.36     10.86 o 
   2   4   2    15399.66    15396.51    122.12 o 
   3   4   2    43688.55    46575.13    327.80 o 
   4   4   2    15407.94    15897.77    134.00 o 
   5   4   2     2109.59     2174.36     52.54 o 
   6   4   2    13501.69    13805.78    167.05 o 
   7   4   2     3545.88     3423.59     80.89 o 
   8   4   2      126.73      149.10     24.58 o 
   9   4   2       10.15        1.73     23.81 o 
  10   4   2      197.94      174.36     44.73 o 
  11   4   2     2733.60     2570.51    103.20 o 
  12   4   2     7015.50     6746.13    175.80 o 
  13   4   2     3081.65     3230.87    126.81 o 
  14   4   2       83.13      145.62     44.58 o 
  15   4   2     2511.49     2436.70    214.09 o 
 -11   5   2      996.45      969.82    169.73 o 
 -10   5   2     1042.01     1126.71    175.34 o 
  -9   5   2       58.76       93.10     89.80 o 
  -8   5   2     1065.60     1355.99    165.87 o 
  -7   5   2     6379.76     6406.04    320.09 o 
  -6   5   2     3841.46     3402.23    218.82 o 
  -5   5   2       28.12      -46.06     56.61 o 
  -4   5   2     1670.42     1595.10    132.21 o 
  -3   5   2     1159.82     1022.11     90.59 o 
  -2   5   2      229.05      230.34     15.96 o 
  -1   5   2     1405.38     1539.00     42.20 o 
   0   5   2     4785.91     4952.19     66.71 o 
   1   5   2     3698.92     4030.78     60.69 o 
   2   5   2    15097.09    15104.64    143.02 o 
   3   5   2    10602.44    11081.73    206.26 o 
   4   5   2       64.79      132.31     51.15 o 
   5   5   2     9811.94    10239.94    272.09 o 
   6   5   2    16289.09    17304.62    194.69 o 
   7   5   2     2175.66     2202.65     70.54 o 
   8   5   2      102.50       99.31     24.99 o 
   9   5   2     1029.78     1014.15     57.85 o 
  10   5   2     2421.20     2374.05     96.83 o 
  11   5   2     6123.90     6226.21    159.86 o 
  12   5   2     3812.99     3703.05    128.37 o 
  13   5   2        6.18       20.64     39.16 o 
  14   5   2     2814.19     2756.52    123.80 o 
  15   5   2     2906.18     2623.91    153.31 o 
 -11   6   2      366.72      358.07    118.61 o 
 -10   6   2      113.84       85.67    106.37 o 
  -9   6   2     1906.26     1950.34    208.10 o 
  -8   6   2     2177.07     2575.49    227.55 o 
  -7   6   2     3222.15     3232.43    237.81 o 
  -6   6   2      312.87      281.21     76.50 o 
  -5   6   2     1788.56     1752.70    158.21 o 
  -4   6   2     3068.68     3051.93    192.28 o 
  -3   6   2     2838.00     2871.88     70.84 o 
  -2   6   2      554.79      567.44     26.32 o 
  -1   6   2      269.70      316.70     25.70 o 
   0   6   2     1094.58     1061.15     36.42 o 
   1   6   2     6148.05     5920.61     81.34 o 
   2   6   2     5202.77     4884.22    176.54 o 
   3   6   2      287.42      286.37     51.68 o 
   4   6   2     6854.89     7168.66    244.25 o 
   5   6   2    19122.00    20523.60    468.57 o 
   6   6   2     6773.59     6694.14    263.20 o 
   7   6   2      233.14      199.10     28.75 o 
   8   6   2     1454.74     1478.94     61.47 o 
   9   6   2     4033.87     3916.72    163.60 o 
  10   6   2     4387.49     4618.30    187.81 o 
  11   6   2     5609.91     5502.62    149.02 o 
  12   6   2       90.19       29.94     48.01 o 
  13   6   2     3553.52     3431.98    131.80 o 
  14   6   2     3679.36     3443.91    242.96 o 
  15   6   2     1951.41     1913.27    178.81 o 
 -10   7   2      582.65      626.08    157.85 o 
  -9   7   2     3366.88     3905.97    299.38 o 
  -8   7   2     1404.86     1433.03    181.37 o 
  -7   7   2      518.51      403.37    106.45 o 
  -6   7   2      383.72      470.80    102.71 o 
  -5   7   2     4093.82     4625.43    262.49 o 
  -4   7   2     4099.78     3059.85    356.33 o 
  -3   7   2      592.91      540.32     43.86 o 
  -2   7   2       51.78       42.39     13.55 o 
  -1   7   2     2503.15     2558.15     74.85 o 
   0   7   2     6766.54     6794.69    101.16 o 
   1   7   2     2975.32     2958.97     78.49 o 
   2   7   2       40.05       46.90     15.41 o 
   3   7   2     4626.36     4332.60     89.42 o 
   4   7   2     9332.09     9271.50    297.82 o 
   5   7   2     7761.51     7044.69    257.57 o 
   6   7   2      162.36      193.06     21.53 o 
   7   7   2     1204.47     1221.96    123.04 o 
   8   7   2     1155.64     1268.68     51.96 o 
   9   7   2     4645.78     4637.95    114.68 o 
  10   7   2     1640.91     1731.36     76.15 o 
  11   7   2      165.47      196.25     68.70 o 
  12   7   2     1958.90     2046.40    128.37 o 
  13   7   2     5964.54     5773.86    219.36 o 
  14   7   2     1844.60     1858.99    133.83 o 
  15   7   2      504.89      400.60    103.59 o 
  -9   8   2     2330.02     2584.62    257.00 o 
  -8   8   2      261.82      350.05    115.46 o 
  -7   8   2      745.88      810.51    143.47 o 
  -6   8   2     2715.79     3427.18    247.87 o 
  -5   8   2     3875.30     3844.94    249.93 o 
  -4   8   2      924.14     1120.98    133.85 o 
  -3   8   2      385.80      352.68     29.32 o 
  -2   8   2     3918.12     3792.05     81.46 o 
  -1   8   2     3753.18     3639.85     76.13 o 
   0   8   2     6736.14     6795.96    121.75 o 
   1   8   2      893.77      933.30     47.83 o 
   2   8   2     4882.66     4583.68     99.88 o 
   3   8   2    19053.81    18707.22    381.47 o 
   4   8   2    11642.82    11901.17    355.97 o 
   5   8   2     1176.23     1209.81    116.71 o 
   6   8   2       49.53      -67.04     67.04 o 
   7   8   2     3234.21     3317.71    102.13 o 
   8   8   2     5768.70     6185.15    285.14 o 
   9   8   2     5967.58     5951.31    467.93 o 
  10   8   2      619.57      784.35     84.80 o 
  11   8   2     4886.40     5266.91    202.11 o 
  12   8   2     4855.69     4982.19    280.26 o 
  13   8   2     3075.48     3111.57    361.76 o 
  14   8   2      368.61      265.73     83.30 o 
  15   8   2       11.65      -64.57     64.57 o 
  -8   9   2      592.82      676.68    142.76 o 
  -7   9   2     2601.57     2626.86    236.99 o 
  -6   9   2     1709.83     2195.78    207.13 o 
  -5   9   2      478.17      454.91    103.58 o 
  -4   9   2      822.65      566.69    102.78 o 
  -3   9   2     2751.92     2727.07    141.04 o 
  -2   9   2     1487.97     1472.09     65.73 o 
  -1   9   2     1528.69     1614.73     70.01 o 
   0   9   2        2.93       24.26     28.54 o 
   1   9   2     1474.31     1492.77     62.92 o 
   2   9   2    15879.30    15771.43    220.19 o 
   3   9   2    10342.81    10244.29    156.19 o 
   4   9   2     1216.76     1242.12    117.95 o 
   5   9   2     1601.10     1770.89    143.84 o 
   6   9   2     2664.69     2635.06    180.07 o 
   7   9   2     3000.80     3022.20    198.79 o 
   8   9   2     1335.43     1300.69    142.39 o 
   9   9   2      152.18      177.07     86.10 o 
  10   9   2     2851.00     3240.75    233.33 o 
  11   9   2     6541.36     6805.51    236.21 o 
  12   9   2     2787.08     3113.92    165.04 o 
  13   9   2      308.02      315.85     70.93 o 
  14   9   2      109.97       14.37    219.33 o 
  -7  10   2     1396.56     1363.96    186.81 o 
  -6  10   2      999.26      997.89    158.96 o 
  -5  10   2       23.70       52.64     72.73 o 
  -4  10   2      841.91      946.71    138.27 o 
  -3  10   2     3285.05     3124.13    308.77 o 
  -2  10   2      558.25      576.29     85.08 o 
  -1  10   2       20.58       42.81     34.50 o 
   0  10   2     4015.73     4219.11    106.62 o 
   1  10   2     5539.75     5358.99    127.85 o 
   2  10   2    11995.32    11801.48    234.02 o 
   3  10   2     1613.67     1521.00     58.42 o 
   4  10   2      907.35      790.50     63.05 o 
   5  10   2     5690.93     5036.21    251.91 o 
   6  10   2     5963.97     5559.41    274.62 o 
   7  10   2     1851.01     2031.82    174.02 o 
   8  10   2       52.25      -15.65     64.84 o 
   9  10   2      888.07      868.89    134.14 o 
  10  10   2     4538.96     4718.33    286.09 o 
  11  10   2     3786.53     3629.03    256.77 o 
  12  10   2      141.44      220.99     87.97 o 
  13  10   2       15.96      -66.50     66.50 o 
  14  10   2      433.66      382.46     82.25 o 
  -6  11   2       20.83       -4.49     89.81 o 
  -5  11   2      973.32     1216.85    163.73 o 
  -4  11   2     1280.19     1572.90    172.89 o 
  -3  11   2     1093.06     1233.37    108.68 o 
  -2  11   2      118.54      149.79     55.10 o 
  -1  11   2      437.26      378.06     43.70 o 
   0  11   2     2300.06     2517.23     98.46 o 
   1  11   2     3203.07     3250.05     93.61 o 
   2  11   2      158.65      170.09     30.12 o 
   3  11   2        4.33       -9.79     18.61 o 
   4  11   2     5180.31     4910.69    161.20 o 
   5  11   2     3797.88     3751.40    142.60 o 
   6  11   2     3018.01     3030.30    209.10 o 
   7  11   2       94.62      -21.38     72.66 o 
   8  11   2     1524.73     1647.45    171.01 o 
   9  11   2     1968.78     2172.93    199.17 o 
  10  11   2     1517.40     1647.82    182.92 o 
  11  11   2      463.69      278.12    102.48 o 
  12  11   2      283.67      103.79     88.34 o 
  13  11   2      266.06      101.89     81.98 o 
  14  11   2      873.80      813.29    159.79 o 
  -5  12   2     1421.54     1402.93    183.90 o 
  -4  12   2     1133.55      920.32    146.63 o 
  -3  12   2       94.73      196.05     63.98 o 
  -2  12   2      752.07      842.04     95.48 o 
  -1  12   2     2202.80     2105.40    212.70 o 
   0  12   2     2022.44     2162.44    124.18 o 
   1  12   2     2310.82     2301.09     96.41 o 
   2  12   2      157.35      264.22     43.97 o 
   3  12   2     1829.67     1812.49    102.30 o 
   4  12   2     3343.04     3186.42    133.91 o 
   5  12   2     3306.75     3324.96    137.23 o 
   6  12   2      335.39      331.88     48.19 o 
   7  12   2      637.16      371.67     91.44 o 
   8  12   2     4379.45     4289.85    274.75 o 
   9  12   2      462.00      405.01    110.59 o 
  10  12   2       14.48     -101.56    101.56 o 
  11  12   2       53.33       90.12     77.67 o 
  12  12   2      541.77      597.34    135.67 o 
  13  12   2     1062.59     1200.53    182.45 o 
  -4  13   2        6.16     -110.91    110.91 o 
  -3  13   2      189.69      419.31     83.35 o 
  -2  13   2      973.34      995.76    193.72 o 
  -1  13   2     1446.20     1572.48    194.66 o 
   0  13   2      319.35      498.78    128.81 o 
   1  13   2       36.71       -9.34     41.05 o 
   2  13   2     1444.59     1528.11    121.69 o 
   3  13   2     3771.47     3912.69    229.42 o 
   4  13   2     1124.06     1101.61    132.11 o 
   5  13   2       50.70      -32.23     74.63 o 
   6  13   2      655.93      585.06    112.08 o 
   7  13   2     1510.46     1589.96    174.53 o 
   8  13   2     1397.47     1342.29    169.44 o 
   9  13   2       32.07       39.14     81.23 o 
  10  13   2      145.11      180.89     90.16 o 
  11  13   2      101.83       68.92     88.18 o 
  12  13   2      390.58      325.75    115.89 o 
  -2  14   2      813.52      933.15    160.32 o 
  -1  14   2      263.35      298.84    120.23 o 
   0  14   2       49.03       10.00     93.15 o 
   1  14   2      726.21      741.21    143.56 o 
   2  14   2     1588.83     1619.64    120.58 o 
   3  14   2     1927.50     1987.96    136.70 o 
   4  14   2      612.75      631.63    107.22 o 
   5  14   2      142.32      102.65     71.13 o 
   6  14   2      976.34     1205.52    162.07 o 
   7  14   2      408.95      449.28    104.71 o 
   8  14   2      157.56      186.79    103.40 o 
   9  14   2      466.61      206.54     87.92 o 
  10  14   2      139.63       31.81     90.56 o 
  11  14   2      203.51      265.88    118.35 o 
   0  15   2      321.68      484.27    136.32 o 
   1  15   2     1323.30     1321.72    199.73 o 
   2  15   2      847.33      920.01    171.17 o 
   3  15   2      236.63      263.49     67.86 o 
   4  15   2       77.47       40.85     76.10 o 
   5  15   2      630.27      656.84    127.29 o 
   6  15   2      439.02      453.42    101.07 o 
   7  15   2       53.89       39.93     82.46 o 
   8  15   2       25.51      -45.13    103.66 o 
   9  15   2      200.00     -109.94    109.94 o 
  10  15   2       55.79       60.63     91.75 o 
   4  16   2      651.79      531.26    140.81 o 
   5  16   2      930.47      951.22    146.77 o 
   6  16   2      189.95      143.78     89.03 o 
  -9 -15   3       42.90      111.75     93.40 o 
  -8 -15   3        9.05      -48.23     91.46 o 
  -7 -15   3      159.80       53.76     78.68 o 
  -6 -15   3      144.86       34.57     78.78 o 
  -5 -15   3      365.01      475.58    119.23 o 
  -4 -15   3      517.41      368.05    100.08 o 
  -3 -15   3       13.65        4.03    152.22 o 
  -2 -15   3      397.87      472.25    162.35 o 
  -1 -15   3      841.12      754.19    164.80 o 
   0 -15   3       65.89       48.17    112.46 o 
 -10 -14   3      449.43      463.49    129.97 o 
  -9 -14   3       38.31      196.59    101.33 o 
  -8 -14   3       25.67      -33.88     81.92 o 
  -7 -14   3       43.75       -5.16     76.87 o 
  -6 -14   3      212.15      274.29     98.76 o 
  -5 -14   3      238.03      341.35    102.20 o 
  -4 -14   3       55.28       58.45     68.39 o 
  -3 -14   3      850.88      977.92    103.51 o 
  -2 -14   3     1036.12     1107.43    108.10 o 
  -1 -14   3      455.99      596.06    108.87 o 
   0 -14   3       50.54      101.11     89.81 o 
   1 -14   3      111.98       86.92     96.17 o 
   2 -14   3      922.44      985.56    173.85 o 
 -11 -13   3      659.06      665.93    144.24 o 
 -10 -13   3       36.26      -40.10     84.97 o 
  -9 -13   3      130.71      124.11     82.90 o 
  -8 -13   3      186.36      229.72     90.75 o 
  -7 -13   3      308.59      266.03     86.35 o 
  -6 -13   3      526.42      495.29    116.07 o 
  -5 -13   3       12.55      -80.12     80.12 o 
  -4 -13   3      904.96     1091.97    144.99 o 
  -3 -13   3     4378.06     3976.52    245.99 o 
  -2 -13   3     2522.35     2478.31    149.49 o 
  -1 -13   3       75.15       43.50     49.01 o 
   0 -13   3      584.69      555.22     94.16 o 
   1 -13   3      372.77      415.20     73.71 o 
   2 -13   3      980.04     1262.69    114.68 o 
   3 -13   3      398.63      471.80     79.91 o 
   4 -13   3        2.59      -60.37     79.90 o 
 -12 -12   3     1157.79     1330.65    128.63 o 
 -11 -12   3       19.37      -55.29     90.69 o 
 -10 -12   3      187.52      145.98     99.41 o 
  -9 -12   3      260.42        8.12     86.83 o 
  -8 -12   3      281.30      191.81     87.27 o 
  -7 -12   3      447.02      332.58    100.27 o 
  -6 -12   3       75.66       24.55     76.33 o 
  -5 -12   3     1155.51     1331.83    149.75 o 
  -4 -12   3     3399.65     3420.81    223.77 o 
  -3 -12   3     2957.06     3110.79    209.28 o 
  -2 -12   3      925.04      974.04     66.34 o 
  -1 -12   3      343.04      359.61     64.00 o 
   0 -12   3     1229.27     1270.41     78.36 o 
   1 -12   3      904.87      962.75     71.83 o 
   2 -12   3      339.70      380.49    108.30 o 
   3 -12   3        5.47       47.17    132.75 o 
   4 -12   3     1120.33     1259.58    160.15 o 
   5 -12   3     1605.41     1751.98    194.01 o 
   6 -12   3     1087.05     1489.50    194.30 o 
 -13 -11   3     2201.48     2296.07    209.29 o 
 -12 -11   3      198.36      144.05     89.87 o 
 -11 -11   3     1056.63     1034.37    109.47 o 
 -10 -11   3     1020.06     1087.04    103.59 o 
  -9 -11   3      211.98      140.73     79.84 o 
  -8 -11   3      386.47      302.99     95.34 o 
  -7 -11   3       64.71       -2.35     77.15 o 
  -6 -11   3     1412.13     1435.52    148.55 o 
  -5 -11   3     8455.41     8405.40    348.87 o 
  -4 -11   3     5652.87     5911.04    349.80 o 
  -3 -11   3        8.88       37.63     31.03 o 
  -2 -11   3     1334.20     1356.77     81.78 o 
  -1 -11   3     7353.57     7504.19    288.81 o 
   0 -11   3     3822.18     4006.46    141.76 o 
   1 -11   3      529.67      568.74     63.24 o 
   2 -11   3        6.45       88.80     35.96 o 
   3 -11   3     1292.76     1473.31    113.38 o 
   4 -11   3     2066.09     2356.06    205.10 o 
   5 -11   3     2338.83     2322.17    213.16 o 
   6 -11   3      173.72      142.14     80.99 o 
   7 -11   3      355.76      307.78    125.87 o 
 -13 -10   3      709.32      815.08    159.58 o 
 -12 -10   3        6.99       -9.68     58.10 o 
 -11 -10   3      398.77      373.27     80.61 o 
 -10 -10   3      166.77      143.47     58.95 o 
  -9 -10   3       68.88       41.66     46.30 o 
  -8 -10   3       50.96      -29.22     66.34 o 
  -7 -10   3     1622.36     1549.79    155.85 o 
  -6 -10   3     6279.32     5943.75    290.67 o 
  -5 -10   3     6599.97     6255.01    289.04 o 
  -4 -10   3      278.61      291.96     79.00 o 
  -3 -10   3     3986.04     4050.44    221.10 o 
  -2 -10   3     2270.23     2357.70    101.05 o 
  -1 -10   3     4574.29     4603.13    128.92 o 
   0 -10   3     2038.87     2248.25     93.62 o 
   1 -10   3      167.72      162.70     36.06 o 
   2 -10   3     1130.98     1156.88     71.31 o 
   3 -10   3     4555.66     4515.76    161.37 o 
   4 -10   3     1222.93     1335.39     93.34 o 
   5 -10   3      167.06      138.76     76.59 o 
   6 -10   3      498.55      373.16    108.72 o 
   7 -10   3     1839.48     2061.74    220.69 o 
   8 -10   3     1391.50     2036.38    225.38 o 
 -14  -9   3      542.78      643.60     99.30 o 
 -13  -9   3      500.92      404.13     82.15 o 
 -12  -9   3     2327.09     2429.22    150.83 o 
 -11  -9   3     1482.65     1637.55    122.10 o 
 -10  -9   3      410.38      463.95     69.80 o 
  -9  -9   3      105.67       92.85     48.01 o 
  -8  -9   3      153.66       98.71     44.29 o 
  -7  -9   3     7241.21     7348.28    148.25 o 
  -6  -9   3     7956.21     7740.25    120.30 o 
  -5  -9   3      989.71      977.15     35.01 o 
  -4  -9   3     2258.36     2331.97    107.37 o 
  -3  -9   3    12072.85    11638.58    373.00 o 
  -2  -9   3     7147.10     6676.42    142.32 o 
  -1  -9   3     1805.81     1769.24     74.43 o 
   0  -9   3      261.71      217.40     25.16 o 
   1  -9   3     1686.20     1675.43    134.23 o 
   2  -9   3     4101.94     4167.83    143.96 o 
   3  -9   3     4344.60     4371.62    128.63 o 
   4  -9   3      816.56      834.10     94.78 o 
   5  -9   3      509.48      472.56     98.51 o 
   6  -9   3     2257.90     2560.67    216.86 o 
   7  -9   3     2741.89     2561.07    231.69 o 
   8  -9   3      878.86      939.91    159.33 o 
   9  -9   3      157.76      255.49    112.48 o 
 -14  -8   3      401.14      491.46     88.54 o 
 -13  -8   3     2889.55     2944.21    166.21 o 
 -12  -8   3     2173.93     2035.41    136.86 o 
 -11  -8   3      780.23      646.69    111.84 o 
 -10  -8   3       99.09       62.38     44.18 o 
  -9  -8   3      628.33      612.05     48.64 o 
  -8  -8   3     2584.64     2609.23    128.57 o 
  -7  -8   3    10542.76    10216.03    177.13 o 
  -6  -8   3     1456.08     1301.81     80.05 o 
  -5  -8   3     5211.33     5241.81     87.41 o 
  -4  -8   3    13099.36    12858.22    161.32 o 
  -3  -8   3    10147.98     9995.59    329.79 o 
  -2  -8   3     1413.76     1468.98    119.34 o 
  -1  -8   3      113.85       93.87     21.19 o 
   0  -8   3     2163.11     2113.41     61.10 o 
   1  -8   3     9853.88     9740.01    264.25 o 
   2  -8   3     3350.13     3403.44    186.74 o 
   3  -8   3     1215.04     1243.54     85.34 o 
   4  -8   3      933.54      917.24     72.54 o 
   5  -8   3     5941.30     5735.03    236.90 o 
   6  -8   3     4478.96     5207.00    295.51 o 
   7  -8   3     1165.77     1073.32    151.87 o 
   8  -8   3       46.62       23.58     73.81 o 
   9  -8   3      738.16      936.04    167.79 o 
  10  -8   3     1101.42     1144.22    182.32 o 
 -14  -7   3     2800.47     2969.28    169.66 o 
 -13  -7   3     2696.59     2831.96    160.93 o 
 -12  -7   3      469.25      432.57     54.58 o 
 -11  -7   3       12.99       28.98     39.38 o 
 -10  -7   3      877.99      902.26     94.00 o 
  -9  -7   3     4248.55     4392.11    125.75 o 
  -8  -7   3     5764.31     5504.79    132.95 o 
  -7  -7   3     2389.14     2417.01     66.83 o 
  -6  -7   3     3216.92     3194.40     89.51 o 
  -5  -7   3    14868.61    14836.50    207.93 o 
  -4  -7   3    21387.18    22073.48    215.92 o 
  -3  -7   3    10707.87    10891.12    449.87 o 
  -2  -7   3      283.97      233.15     53.05 o 
  -1  -7   3     1566.81     1539.61     63.07 o 
   0  -7   3     5706.28     5496.50     95.16 o 
   1  -7   3     4720.33     4578.44     91.16 o 
   2  -7   3     1845.67     2061.71     77.43 o 
   3  -7   3      994.97      921.79     43.63 o 
   4  -7   3     5550.59     5435.41    265.74 o 
   5  -7   3     7912.44     8371.57    748.18 o 
   6  -7   3     1980.91     2041.60    204.83 o 
   7  -7   3      273.38      216.75     78.51 o 
   8  -7   3     1585.60     1596.08    183.70 o 
   9  -7   3     1430.74     1726.79    196.41 o 
  10  -7   3      650.55      578.72    134.19 o 
  11  -7   3        5.07      -56.47     95.77 o 
 -14  -6   3     1930.86     1978.49    135.99 o 
 -13  -6   3      423.77      465.74     90.30 o 
 -12  -6   3      108.68      202.15     52.29 o 
 -11  -6   3      141.43      217.81     50.05 o 
 -10  -6   3     3069.04     3020.47    132.20 o 
  -9  -6   3    10412.88    10347.64    200.77 o 
  -8  -6   3      517.53      510.20     45.91 o 
  -7  -6   3     2046.62     2146.90     65.09 o 
  -6  -6   3    16899.34    17222.59    196.86 o 
  -5  -6   3    15682.82    15207.15    209.38 o 
  -4  -6   3     4335.60     4195.88     76.48 o 
  -3  -6   3     1024.40     1028.83     34.52 o 
  -2  -6   3     3214.01     3295.28    153.71 o 
  -1  -6   3     8382.12     8284.74    274.57 o 
   0  -6   3     8812.88     8659.68    117.09 o 
   1  -6   3     2434.51     2812.22     66.89 o 
   2  -6   3      687.48      613.07     33.06 o 
   3  -6   3     4330.90     4357.07     97.83 o 
   4  -6   3     8692.65     9170.56    314.97 o 
   5  -6   3     2437.71     2410.32    117.81 o 
   6  -6   3      111.78       80.16     32.24 o 
   7  -6   3     2376.84     2271.29    139.71 o 
   8  -6   3     3048.15     3224.96    236.92 o 
   9  -6   3      886.71     1015.06    154.87 o 
  10  -6   3       68.92       13.60     84.02 o 
  11  -6   3      405.39      409.97    137.79 o 
 -14  -5   3      975.32      846.64     95.61 o 
 -13  -5   3        7.95      102.34     51.46 o 
 -12  -5   3      664.13      741.51     86.01 o 
 -11  -5   3     1765.62     1759.93    108.96 o 
 -10  -5   3     3393.60     3167.65    137.39 o 
  -9  -5   3     1973.41     1844.76    101.60 o 
  -8  -5   3     4077.53     3976.04    137.41 o 
  -7  -5   3    15793.02    15312.46    277.11 o 
  -6  -5   3    12592.17    12110.96    180.92 o 
  -5  -5   3     7744.07     7952.26    116.21 o 
  -4  -5   3      118.27       99.64     18.64 o 
  -3  -5   3      621.58      534.00     25.59 o 
  -2  -5   3    12440.79    12524.05    162.80 o 
  -1  -5   3    13375.57    13011.48    143.44 o 
   0  -5   3     3615.41     3586.09     81.89 o 
   1  -5   3      737.42      663.26     37.70 o 
   2  -5   3     6068.75     6118.09    209.78 o 
   3  -5   3     7799.98     8039.07    237.11 o 
   4  -5   3     3234.19     3324.01     83.65 o 
   5  -5   3      114.29       87.10     29.45 o 
   6  -5   3     4107.21     3980.09     94.37 o 
   7  -5   3     2859.97     2934.91    113.94 o 
   8  -5   3     1005.80      894.26     79.90 o 
   9  -5   3       19.60        6.85     85.59 o 
  10  -5   3      111.89       44.38     78.36 o 
  11  -5   3     1101.25     1195.82    169.23 o 
  12  -5   3     1065.82     1557.58    213.02 o 
 -14  -4   3       66.56      175.84     91.32 o 
 -13  -4   3      917.67      904.73    199.94 o 
 -12  -4   3     1832.65     1980.12    141.70 o 
 -11  -4   3     2822.61     2923.98    201.57 o 
 -10  -4   3     1956.08     1871.27    106.50 o 
  -9  -4   3      290.85      258.66     45.01 o 
  -8  -4   3     4419.55     4276.25    144.03 o 
  -7  -4   3     8444.85     8196.73    192.11 o 
  -6  -4   3     4705.99     4664.51    106.27 o 
  -5  -4   3     2835.83     3014.05     77.77 o 
  -4  -4   3     2913.29     3004.69     75.02 o 
  -3  -4   3    13615.95    13829.22    168.49 o 
  -2  -4   3    18453.85    19353.75    163.90 o 
  -1  -4   3     8476.56     9035.55    102.71 o 
   0  -4   3      111.52      143.06     14.09 o 
   1  -4   3     8157.33     8155.59    109.98 o 
   2  -4   3     4094.62     3757.79     80.86 o 
   3  -4   3     2092.59     2009.05     69.59 o 
   4  -4   3     2311.29     2538.11    125.07 o 
   5  -4   3     3097.03     3048.27     79.15 o 
   6  -4   3     6310.21     6383.88    149.13 o 
   7  -4   3     5099.45     5056.41    175.76 o 
   8  -4   3       35.27        6.86     51.30 o 
   9  -4   3      358.86      148.51     68.70 o 
  10  -4   3      861.45      861.13    141.12 o 
  11  -4   3     1097.81     1214.55    177.26 o 
  12  -4   3      324.20      553.00    139.83 o 
 -14  -3   3      615.64      634.19    135.45 o 
 -13  -3   3     2975.17     3114.19    240.14 o 
 -12  -3   3     3099.45     2988.37    144.16 o 
 -11  -3   3     1405.62     1506.05    100.30 o 
 -10  -3   3        4.93      -26.54     39.25 o 
  -9  -3   3     4374.40     4216.85    149.64 o 
  -8  -3   3     8937.25     8796.80    210.01 o 
  -7  -3   3     1064.10      985.75     67.06 o 
  -6  -3   3      703.76      844.53     76.83 o 
  -5  -3   3      485.90      476.02     33.98 o 
  -4  -3   3    10254.87    10134.50    112.01 o 
  -3  -3   3    43616.38    44040.47    317.39 o 
  -2  -3   3      849.10      993.20     37.86 o 
  -1  -3   3      958.00      912.54     25.05 o 
   0  -3   3     3514.70     3530.60     49.25 o 
   1  -3   3      688.76      691.04     27.18 o 
   2  -3   3     9492.09     9824.40    156.28 o 
   3  -3   3       58.41       96.67     18.63 o 
   4  -3   3      852.45      806.43     59.69 o 
   5  -3   3     4739.80     4519.29     98.44 o 
   6  -3   3     5778.74     5584.84    113.01 o 
   7  -3   3     2389.78     2426.31     79.59 o 
   8  -3   3      398.72      337.37     61.18 o 
   9  -3   3     2385.90     2573.72    115.36 o 
  10  -3   3      649.64      837.24    135.50 o 
  11  -3   3      540.44      657.32    136.88 o 
  12  -3   3       50.15       72.53     89.97 o 
  13  -3   3      266.35      222.11     96.21 o 
 -14  -2   3     1312.90     1358.92    183.34 o 
 -13  -2   3     3259.73     3299.99    256.46 o 
 -12  -2   3     2493.76     2599.82    219.67 o 
 -11  -2   3      153.50      191.88     48.06 o 
 -10  -2   3     2674.41     2713.08    123.23 o 
  -9  -2   3     5826.58     5576.03    192.51 o 
  -8  -2   3     5186.32     5477.03    160.42 o 
  -7  -2   3     1752.57     1875.00     88.32 o 
  -6  -2   3      316.52      322.45     28.95 o 
  -5  -2   3     2220.88     2047.55     50.00 o 
  -4  -2   3    17507.43    17548.37    162.19 o 
  -3  -2   3    21230.97    22267.24    181.56 o 
  -2  -2   3    13511.09    14055.09    122.51 o 
  -1  -2   3     3930.95     3922.53     59.92 o 
   0  -2   3      359.21      389.71     21.70 o 
   1  -2   3     2341.83     2290.42     40.24 o 
   2  -2   3      247.81      286.77     21.98 o 
   3  -2   3     7858.20     8187.26    120.99 o 
   4  -2   3    12938.44    12870.86    247.68 o 
   5  -2   3    12431.28    12689.81    366.93 o 
   6  -2   3     3283.36     3392.55    129.44 o 
   7  -2   3      378.03      413.53     46.21 o 
   8  -2   3     1074.34     1044.76     69.90 o 
   9  -2   3     4950.41     4937.04    323.65 o 
  10  -2   3       89.91       94.57     27.98 o 
  11  -2   3       60.95      -62.42     86.18 o 
  12  -2   3      154.09       41.39     83.05 o 
  13  -2   3      708.56      861.26    150.01 o 
 -14  -1   3     1838.58     2031.91    227.13 o 
 -13  -1   3     1874.81     1918.05    206.33 o 
 -12  -1   3      103.00       58.72     78.91 o 
 -11  -1   3     4361.55     4073.13    278.74 o 
 -10  -1   3     3247.77     3385.62    134.43 o 
  -9  -1   3     2420.67     2624.70    112.66 o 
  -8  -1   3      135.95      146.35     34.67 o 
  -7  -1   3       46.39       96.11     23.21 o 
  -6  -1   3    13112.88    13573.89    162.24 o 
  -5  -1   3     8473.80     7718.84    108.42 o 
  -4  -1   3     8687.34     8884.48    104.07 o 
  -3  -1   3      284.43      348.13     18.18 o 
  -2  -1   3     6158.30     6107.28     64.43 o 
  -1  -1   3    40946.93    41266.22    276.12 o 
   0  -1   3    13750.56    13546.35    126.37 o 
   1  -1   3     2367.14     2491.21     35.26 o 
   2  -1   3     3183.98     3324.05     81.17 o 
   3  -1   3    11310.75    11289.94    323.17 o 
   4  -1   3     6256.34     6268.90    166.45 o 
   5  -1   3     1967.92     1934.21     72.90 o 
   6  -1   3      101.99       93.78     21.86 o 
   7  -1   3     1818.77     1758.47     66.98 o 
   8  -1   3     3533.50     3569.79    128.24 o 
   9  -1   3     4529.03     4483.80    195.23 o 
  10  -1   3      442.37      447.22     41.97 o 
  11  -1   3     1490.62     1474.82     74.69 o 
  12  -1   3     2073.99     2120.00    207.95 o 
  13  -1   3     1618.11     1684.23    195.82 o 
  14  -1   3      926.69     1098.66    170.26 o 
 -13   0   3       82.73       10.78     92.16 o 
 -12   0   3      405.63      471.48    116.03 o 
 -11   0   3     3802.74     3788.19    260.97 o 
 -10   0   3      441.67      451.55     53.08 o 
  -9   0   3      256.86      221.36     75.11 o 
  -8   0   3       54.95       23.46     19.94 o 
  -7   0   3     1908.64     1912.34     67.80 o 
  -6   0   3    21969.34    22303.41    291.86 o 
  -5   0   3    18357.69    18532.47    182.18 o 
  -4   0   3      340.03      318.29     18.74 o 
  -3   0   3     4537.07     4719.53     65.14 o 
  -2   0   3      350.99      425.16     16.73 o 
  -1   0   3     4805.19     5216.98     60.48 o 
   0   0   3       73.66       94.09      7.94 o 
   1   0   3      169.05      209.81     13.75 o 
   2   0   3     3477.83     3816.90     51.25 o 
   3   0   3     7482.57     7606.89    138.12 o 
   4   0   3     1860.93     1828.14     65.90 o 
   5   0   3      708.76      832.31     74.86 o 
   6   0   3     4892.10     4892.74    106.55 o 
   7   0   3    11882.22    12131.29    423.21 o 
   8   0   3     4485.73     4511.35    144.45 o 
   9   0   3       20.01      -33.94     33.94 o 
  10   0   3      967.72      906.91     83.00 o 
  11   0   3     2465.28     2490.32    109.40 o 
  12   0   3     2548.03     2449.45    138.14 o 
  13   0   3     1488.71     1692.82    194.92 o 
  14   0   3       79.72      -40.08     95.06 o 
 -13   1   3      416.03      239.56    104.30 o 
 -12   1   3     2098.32     2332.54    231.04 o 
 -11   1   3     2899.25     2963.56    241.59 o 
 -10   1   3      634.51      878.39    131.84 o 
  -9   1   3        6.06        1.01     34.52 o 
  -8   1   3     1161.45     1137.14     68.26 o 
  -7   1   3     5107.27     5228.87    106.26 o 
  -6   1   3    11414.04    11605.61    152.27 o 
  -5   1   3     3828.75     3945.30     77.09 o 
  -4   1   3     7000.28     6901.28     97.99 o 
  -3   1   3    13627.82    13055.63    120.68 o 
  -2   1   3     5269.54     5400.46     61.62 o 
  -1   1   3      739.85      748.09     18.67 o 
   0   1   3       36.31       63.85      7.17 o 
   1   1   3      534.92      630.31     18.44 o 
   2   1   3    48472.58    50545.04    369.78 o 
   3   1   3     8990.13     9218.69    120.04 o 
   4   1   3      219.36      256.21     27.89 o 
   5   1   3     9065.52     8730.30    304.58 o 
   6   1   3    15078.14    14742.27    250.49 o 
   7   1   3     8329.24     8199.74    187.37 o 
   8   1   3      566.34      477.58     70.05 o 
   9   1   3     2040.27     2024.40    101.10 o 
  10   1   3     1748.72     1636.66     77.38 o 
  11   1   3      898.69      917.70     62.98 o 
  12   1   3      724.48      766.45     60.93 o 
  13   1   3        1.00       75.98     77.38 o 
  14   1   3      563.74      562.05    122.56 o 
 -13   2   3     1940.66     2096.21    232.12 o 
 -12   2   3     1474.28     1521.35    193.01 o 
 -11   2   3      667.08      815.88    136.84 o 
 -10   2   3      133.81       46.79     71.41 o 
  -9   2   3      120.13      208.75     84.26 o 
  -8   2   3      494.61      347.64     31.22 o 
  -7   2   3     7679.51     7130.88    231.44 o 
  -6   2   3     2016.34     1857.32     68.86 o 
  -5   2   3     5344.92     4799.55    315.56 o 
  -4   2   3    17866.82    15778.53    815.97 o 
  -3   2   3     7113.93     6692.80    212.43 o 
  -2   2   3      663.93      620.93     22.73 o 
  -1   2   3     1096.30     1167.29     22.45 o 
   0   2   3    10435.76    10288.64    111.78 o 
   1   2   3     3594.15     3844.44     49.53 o 
   2   2   3    20344.48    20989.40    251.59 o 
   3   2   3     7114.96     7058.07    132.65 o 
   4   2   3     2007.74     2083.75     73.57 o 
   5   2   3    17189.21    18111.39    220.78 o 
   6   2   3    17034.63    16747.96    271.04 o 
   7   2   3      981.09      957.64     86.83 o 
   8   2   3      942.75      884.31     65.81 o 
   9   2   3     5753.75     5754.39    172.54 o 
  10   2   3     3195.03     3312.77    110.42 o 
  11   2   3      536.50      973.65     97.43 o 
  12   2   3      345.10      342.38     60.93 o 
  13   2   3      499.72      394.55     64.72 o 
  14   2   3     4228.38     4330.35    291.79 o 
  15   2   3     3691.73     3527.32    276.08 o 
 -12   3   3      583.62      342.44    112.00 o 
 -11   3   3       23.24     -109.23    109.23 o 
 -10   3   3      304.99      158.35     81.06 o 
  -9   3   3     4873.00     4840.97    292.09 o 
  -8   3   3     5992.96     6197.60    314.39 o 
  -7   3   3     1971.56     1733.30    155.68 o 
  -6   3   3     1980.80     1948.46    155.04 o 
  -5   3   3    15357.08    15196.36    437.90 o 
  -4   3   3     9028.07     9171.43    303.78 o 
  -3   3   3     2397.21     2413.02    154.38 o 
  -2   3   3      359.57      316.92     16.72 o 
  -1   3   3      210.81      258.84     13.19 o 
   0   3   3     8174.30     8361.62     88.28 o 
   1   3   3      332.35      395.32     18.56 o 
   2   3   3      138.62      171.89     11.60 o 
   3   3   3    22744.39    24178.26    321.82 o 
   4   3   3    33361.71    35987.41    307.36 o 
   5   3   3    28894.38    30059.89    859.04 o 
   6   3   3     3855.17     4094.12     92.57 o 
   7   3   3       35.35       31.21     19.63 o 
   8   3   3     6161.63     6208.36    134.54 o 
   9   3   3     9440.93     9111.16    212.35 o 
  10   3   3     1420.03     1373.61     72.86 o 
  11   3   3       15.58       32.90     55.83 o 
  12   3   3      909.99      838.78     82.44 o 
  13   3   3     1714.02     1735.11    117.32 o 
  14   3   3     2611.60     2493.41    116.24 o 
  15   3   3     1154.92     1290.16    114.74 o 
 -12   4   3        0.06      -15.30     92.16 o 
 -11   4   3       94.07       63.70     87.10 o 
 -10   4   3      559.96      457.02    118.65 o 
  -9   4   3     3925.40     3739.65    266.78 o 
  -8   4   3     2134.19     2186.97    197.38 o 
  -7   4   3       66.79      144.75     76.93 o 
  -6   4   3     5499.34     5730.37    282.11 o 
  -5   4   3     9698.17     9808.33    349.89 o 
  -4   4   3      569.94      424.37     70.73 o 
  -3   4   3      340.87      410.20     64.72 o 
  -2   4   3     3457.09     3156.80    125.33 o 
  -1   4   3     3217.19     3290.23     49.70 o 
   0   4   3    14753.03    14826.21    137.12 o 
   1   4   3      308.67      276.19     17.16 o 
   2   4   3      683.49      719.54     20.73 o 
   3   4   3    23903.67    24238.94    188.34 o 
   4   4   3    28952.73    30213.73    355.16 o 
   5   4   3     8861.84     9132.72    133.66 o 
   6   4   3      491.84      529.56     33.98 o 
   7   4   3    15437.01    16052.85    321.32 o 
   8   4   3     9009.01     8967.42    144.99 o 
   9   4   3     4360.79     4575.02    107.14 o 
  10   4   3       10.38       13.18     24.58 o 
  11   4   3      935.06     1072.63     68.84 o 
  12   4   3     2475.97     2530.75    106.79 o 
  13   4   3     4209.07     4494.02    148.39 o 
  14   4   3      837.29      839.27     75.22 o 
  15   4   3       66.65       90.69     54.69 o 
 -11   5   3      415.38      348.89    116.90 o 
 -10   5   3     1328.40     1806.17    204.97 o 
  -9   5   3     1808.16     1841.21    197.26 o 
  -8   5   3      181.77       89.93     81.72 o 
  -7   5   3     9950.92    10394.47    417.95 o 
  -6   5   3     5504.11     5325.81    278.73 o 
  -5   5   3     3399.48     3093.14    197.26 o 
  -4   5   3       11.17       29.82     57.60 o 
  -3   5   3     2118.43     2078.71    141.56 o 
  -2   5   3     2068.83     1823.62     45.97 o 
  -1   5   3     9700.67     9875.70    103.00 o 
   0   5   3     3603.30     3868.02     59.80 o 
   1   5   3    11518.63    11967.45    133.49 o 
   2   5   3     7615.48     7589.05     81.44 o 
   3   5   3    23430.86    23299.78    251.89 o 
   4   5   3     5286.05     5484.51    110.77 o 
   5   5   3     1261.76     1204.33     43.41 o 
   6   5   3    16412.95    17024.77    253.76 o 
   7   5   3    21154.26    21705.22    264.90 o 
   8   5   3     2733.81     2807.21     78.29 o 
   9   5   3      289.67      283.02     32.23 o 
  10   5   3     1375.19     1464.62     74.26 o 
  11   5   3     7224.96     7176.29    171.66 o 
  12   5   3     3604.09     3716.67    128.30 o 
  13   5   3     1736.27     1750.12     96.80 o 
  14   5   3        7.25      102.28     45.58 o 
  15   5   3     1003.54     1041.38    103.90 o 
 -11   6   3      428.35      474.07    128.06 o 
 -10   6   3      752.71      756.12    156.01 o 
  -9   6   3       12.13      -25.27     81.44 o 
  -8   6   3     1887.71     1826.72    189.08 o 
  -7   6   3     8555.93     9145.55    404.61 o 
  -6   6   3     3264.55     3165.67    224.02 o 
  -5   6   3      424.87      314.67     75.26 o 
  -4   6   3     2246.55     2246.46    165.90 o 
  -3   6   3     5889.36     5229.51    390.07 o 
  -2   6   3     4349.32     4061.53     68.86 o 
  -1   6   3     1613.79     1623.99     50.19 o 
   0   6   3      165.74      149.40     15.51 o 
   1   6   3    21514.28    21271.32    189.88 o 
   2   6   3    12882.26    12653.94    139.91 o 
   3   6   3     4921.75     4691.71    114.16 o 
   4   6   3      232.18      342.88     43.51 o 
   5   6   3    21479.15    22623.93    492.15 o 
   6   6   3    19908.85    19737.15    585.30 o 
   7   6   3     6478.35     6591.94    111.17 o 
   8   6   3       39.65       67.56     22.70 o 
   9   6   3     1497.62     1621.71    135.93 o 
  10   6   3     1189.09     1268.24     68.55 o 
  11   6   3     5105.13     5138.65    142.86 o 
  12   6   3     1218.59     1331.17     79.07 o 
  13   6   3       68.72       65.05     38.67 o 
  14   6   3     2000.30     2014.23    147.32 o 
  15   6   3     2363.29     2269.91    148.45 o 
 -10   7   3      120.64       25.48     87.40 o 
  -9   7   3     1404.29     1258.72    188.04 o 
  -8   7   3     2943.16     3110.25    257.58 o 
  -7   7   3      947.87     1055.78    151.10 o 
  -6   7   3      244.07      209.02     88.54 o 
  -5   7   3     3450.70     3538.57    229.38 o 
  -4   7   3     6012.14     5953.03    282.10 o 
  -3   7   3     7029.91     6733.55    207.44 o 
  -2   7   3       86.69       93.27     14.14 o 
  -1   7   3      971.16      926.09     36.19 o 
   0   7   3     5532.89     5602.42     92.05 o 
   1   7   3    19096.64    19320.83    205.65 o 
   2   7   3     5657.06     5698.61     98.88 o 
   3   7   3     2063.27     1968.65    136.90 o 
   4   7   3     8632.38     8677.29    285.42 o 
   5   7   3    19634.64    19728.83    263.45 o 
   6   7   3    12646.41    12945.22    210.17 o 
   7   7   3       16.41      -16.86     24.18 o 
   8   7   3     2118.14     2165.02     66.69 o 
   9   7   3     4329.91     4516.10    158.96 o 
  10   7   3     1582.74     1594.11     73.53 o 
  11   7   3     1468.78     1542.14     77.24 o 
  12   7   3      208.64      205.42     55.94 o 
  13   7   3     2221.40     2158.91    138.66 o 
  14   7   3     2458.44     2453.66    151.96 o 
  15   7   3     1126.28      980.81    105.26 o 
  -9   8   3     1556.23     1965.11    226.05 o 
  -8   8   3      963.68      897.75    164.28 o 
  -7   8   3       11.60       64.16     72.62 o 
  -6   8   3     1089.62     1114.24    151.02 o 
  -5   8   3     2382.70     2338.12    197.58 o 
  -4   8   3     2661.30     2931.27    207.02 o 
  -3   8   3     2060.50     1658.20    343.65 o 
  -2   8   3      907.64      954.27     39.45 o 
  -1   8   3     3373.63     3253.70     71.64 o 
   0   8   3     4090.58     4063.54     93.37 o 
   1   8   3     3046.54     3206.71     89.60 o 
   2   8   3       15.54        0.62     17.80 o 
   3   8   3     6228.12     6009.49    126.84 o 
   4   8   3    17835.36    17665.68    452.36 o 
   5   8   3    12008.08    12007.65    373.55 o 
   6   8   3     3853.01     3844.74     86.13 o 
   7   8   3      862.78      800.84     46.40 o 
   8   8   3     2494.62     2489.62     93.36 o 
   9   8   3     1098.68      941.77    227.24 o 
  10   8   3      159.23      180.82     87.30 o 
  11   8   3       42.64       83.20     49.38 o 
  12   8   3     1003.23     1134.44    101.19 o 
  13   8   3     2220.58     2264.19    142.81 o 
  14   8   3     1132.45     1218.03    111.25 o 
  15   8   3      165.24      221.88     69.46 o 
  -8   9   3       42.24     -100.52    110.43 o 
  -7   9   3      937.21      931.72    158.01 o 
  -6   9   3     2164.44     2285.98    217.59 o 
  -5   9   3     2611.64     2870.29    225.92 o 
  -4   9   3      627.89      690.94    107.57 o 
  -3   9   3       48.12       71.43     47.17 o 
  -2   9   3     7731.70     7594.04    216.21 o 
  -1   9   3     8794.08     8962.00    222.77 o 
   0   9   3     1097.07     1073.51     51.83 o 
   1   9   3        1.46      -16.84     21.63 o 
   2   9   3     5476.73     5555.63    121.49 o 
   3   9   3    10453.82    10494.22    164.18 o 
   4   9   3    10979.20    10578.08    349.07 o 
   5   9   3      992.16      854.25    106.42 o 
   6   9   3      757.94      677.10     97.66 o 
   7   9   3     5908.52     6183.16    288.62 o 
   8   9   3     3564.31     3550.73    227.73 o 
   9   9   3     1720.03     1753.53    165.86 o 
  10   9   3       14.00      230.69     95.73 o 
  11   9   3      345.83      349.00     97.38 o 
  12   9   3      998.45     1050.96    100.26 o 
  13   9   3      974.61     1103.98    108.72 o 
  14   9   3      303.62      273.27    116.97 o 
  -7  10   3     1192.54     1273.79    182.43 o 
  -6  10   3     2229.10     2517.46    233.81 o 
  -5  10   3      921.43      881.78    135.08 o 
  -4  10   3      167.25      232.61     90.35 o 
  -3  10   3     2251.80     2568.76    146.32 o 
  -2  10   3     2884.19     2985.69    149.34 o 
  -1  10   3     1547.06     1429.53    123.53 o 
   0  10   3     1380.01     1385.83     61.32 o 
   1  10   3     1016.53      914.78     49.74 o 
   2  10   3     6561.19     6426.07    137.23 o 
   3  10   3     5129.26     5218.15    114.60 o 
   4  10   3      851.06      662.00    139.38 o 
   5  10   3      783.16      774.58    103.28 o 
   6  10   3     3988.62     3629.71    219.09 o 
   7  10   3     4970.59     4868.13    262.62 o 
   8  10   3     1926.32     2196.50    186.32 o 
   9  10   3       49.84       19.26     71.71 o 
  10  10   3     1012.90      965.03    148.92 o 
  11  10   3     1502.58     1374.27    163.12 o 
  12  10   3      645.95      520.92    113.86 o 
  13  10   3      172.58      -43.61     86.43 o 
  14  10   3       74.21      -26.78     84.60 o 
  -6  11   3      330.93      234.94    100.69 o 
  -5  11   3      163.93      254.35     97.68 o 
  -4  11   3     2614.18     2879.23    231.66 o 
  -3  11   3     2176.86     2336.72    147.23 o 
  -2  11   3      222.45      305.17     66.92 o 
  -1  11   3      189.20       58.76     41.58 o 
   0  11   3      404.19      450.88     39.59 o 
   1  11   3     2832.12     2985.52     91.45 o 
   2  11   3     2826.34     2853.71     93.78 o 
   3  11   3     2382.77     2427.60     80.81 o 
   4  11   3      540.58      537.82     60.13 o 
   5  11   3     3044.80     2987.22    201.47 o 
   6  11   3     3656.33     3987.92    239.46 o 
   7  11   3      485.31      444.76     97.10 o 
   8  11   3       29.43       94.32     74.15 o 
   9  11   3      762.56      906.44    136.10 o 
  10  11   3      309.84      286.78     87.91 o 
  11  11   3      301.43      258.88     94.05 o 
  12  11   3       10.49       56.11     85.09 o 
  13  11   3      103.87       80.41     89.39 o 
  14  11   3      386.15      242.27    117.33 o 
  -5  12   3      706.71      817.03    152.94 o 
  -4  12   3     2442.48     2548.49    226.74 o 
  -3  12   3      847.78      910.98    193.56 o 
  -2  12   3       18.62      -13.88     56.37 o 
  -1  12   3      640.60      746.05     82.22 o 
   0  12   3      716.98      693.75     79.70 o 
   1  12   3     1096.93     1207.56     62.72 o 
   2  12   3      654.79      663.90     61.39 o 
   3  12   3        7.21       -2.12     43.28 o 
   4  12   3     2022.59     1832.93    116.11 o 
   5  12   3     2159.80     2345.37    249.95 o 
   6  12   3      433.17      478.73     95.74 o 
   7  12   3        1.62      -33.99     65.12 o 
   8  12   3      318.10      360.58     94.08 o 
   9  12   3      411.07      389.20     97.65 o 
  10  12   3      218.62      136.00     91.22 o 
  11  12   3       16.00     -111.11    111.11 o 
  12  12   3        5.20      -13.54     94.84 o 
  13  12   3      339.21      100.93     90.77 o 
  -3  13   3       23.66        8.54     61.75 o 
  -2  13   3      527.39      488.77     76.88 o 
  -1  13   3      481.20      573.81    140.01 o 
   0  13   3      319.78      260.22    102.95 o 
   1  13   3      180.66       93.97     81.57 o 
   2  13   3      102.39       70.21     44.57 o 
   3  13   3     1198.02      980.71     82.70 o 
   4  13   3     2580.64     2285.26    157.89 o 
   5  13   3     2362.89     2225.23    191.20 o 
   6  13   3      163.37      105.80     74.13 o 
   7  13   3       20.90      -69.30     86.57 o 
   8  13   3      195.85       96.62     71.57 o 
   9  13   3      117.57      164.53     94.31 o 
  10  13   3       58.14      -14.54     85.56 o 
  11  13   3      120.74      -91.20     99.81 o 
  12  13   3      144.47       63.90     94.62 o 
  -2  14   3      302.74      226.54    108.36 o 
  -1  14   3      472.43      430.19    133.96 o 
   0  14   3      147.62      166.45    101.88 o 
   1  14   3       33.36        8.80     90.89 o 
   2  14   3      277.82      311.92     98.25 o 
   3  14   3     1202.66     1228.34    167.73 o 
   4  14   3     1268.57     1184.13    141.77 o 
   5  14   3      216.33      216.00     90.26 o 
   6  14   3      109.76      -82.13     82.13 o 
   7  14   3      324.02      250.65     84.09 o 
   8  14   3      128.77      261.99     97.03 o 
   9  14   3       26.06       80.95     89.51 o 
  10  14   3      121.45      102.42     84.70 o 
  11  14   3       45.29       34.68     83.26 o 
   0  15   3       26.41      -14.58     93.53 o 
   1  15   3      122.80       60.06     84.22 o 
   2  15   3      374.52      301.35    114.98 o 
   3  15   3      752.14      635.98    147.57 o 
   4  15   3       79.17      129.78     76.85 o 
   5  15   3      194.40       97.86     77.76 o 
   6  15   3      831.32      946.08    144.50 o 
   7  15   3      140.67       15.23     82.81 o 
   8  15   3       16.61      -91.76     91.76 o 
   9  15   3        0.58      -51.74     99.07 o 
   5  16   3      264.03      324.40    107.61 o 
  -8 -15   4      135.65       74.53     96.83 o 
  -7 -15   4      192.00      243.17    104.33 o 
  -6 -15   4       75.75       81.70     97.31 o 
  -5 -15   4       85.96      -47.49     95.43 o 
  -4 -15   4     1020.33     1056.69    157.25 o 
  -3 -15   4      344.60      274.55     70.61 o 
  -2 -15   4       46.62       -3.18     53.28 o 
  -1 -15   4     1098.34     1324.33    199.58 o 
   0 -15   4     1317.02     1455.91    205.87 o 
 -10 -14   4     1475.37     1750.25    213.42 o 
  -9 -14   4      428.74      132.06     93.03 o 
  -8 -14   4       43.51       -6.57     87.56 o 
  -7 -14   4      330.67      341.87    100.79 o 
  -6 -14   4      311.04      209.73     91.98 o 
  -5 -14   4      308.23      207.76     96.99 o 
  -4 -14   4     1410.49     1405.64    166.52 o 
  -3 -14   4       48.11      179.39     69.26 o 
  -2 -14   4     1391.03     1416.15    123.33 o 
  -1 -14   4     1967.97     1985.01    141.50 o 
   0 -14   4      512.25      396.85    122.04 o 
   1 -14   4        0.11       88.81     98.12 o 
   2 -14   4      333.18      295.43    124.59 o 
 -11 -13   4     2787.69     2746.69    257.90 o 
 -10 -13   4      801.25      896.43    161.47 o 
  -9 -13   4      251.86      213.61    100.65 o 
  -8 -13   4      279.21      238.46     87.77 o 
  -7 -13   4      267.74      155.31     79.26 o 
  -6 -13   4      430.69      389.27    108.75 o 
  -5 -13   4      475.09      694.36    126.75 o 
  -4 -13   4        6.82      -77.81     77.81 o 
  -3 -13   4     2249.24     2504.57    203.30 o 
  -2 -13   4     6019.60     6216.30    234.10 o 
  -1 -13   4     1329.03     1170.49    105.94 o 
   0 -13   4       17.21      -11.44     45.32 o 
   1 -13   4      797.40      808.73     92.53 o 
   2 -13   4      721.79      843.29     95.89 o 
   3 -13   4      892.58      982.34    109.66 o 
   4 -13   4      161.46      137.46     75.11 o 
 -12 -12   4     2243.83     2661.70    174.65 o 
 -11 -12   4     1224.71     1082.26    392.33 o 
 -10 -12   4       27.82       24.67     78.47 o 
  -9 -12   4     2008.24     2024.29    203.07 o 
  -8 -12   4      359.94      487.42    112.02 o 
  -7 -12   4     1163.60     1014.64    146.28 o 
  -6 -12   4      750.71      761.49    127.82 o 
  -5 -12   4        9.83      -38.21     75.38 o 
  -4 -12   4     1685.49     2060.52    184.09 o 
  -3 -12   4     7167.03     7503.65    334.14 o 
  -2 -12   4     3820.35     3954.85    291.15 o 
  -1 -12   4      134.47       62.77     55.25 o 
   0 -12   4      277.74      255.07     43.78 o 
   1 -12   4     1419.79     1434.11    154.41 o 
   2 -12   4      886.49     1023.92     99.45 o 
   3 -12   4      516.89      573.90    115.89 o 
   4 -12   4      139.46       66.60     78.96 o 
   5 -12   4     1004.73      981.47    148.04 o 
   6 -12   4     1003.01     1152.19    175.92 o 
 -13 -11   4     3084.31     3189.18    270.66 o 
 -12 -11   4     2895.44     3140.65    422.75 o 
 -11 -11   4        9.42      -64.47     64.47 o 
 -10 -11   4     1325.68     1233.26    110.95 o 
  -9 -11   4     2179.22     2130.09    163.08 o 
  -8 -11   4      253.76      294.27     94.40 o 
  -7 -11   4      380.54      295.54     91.86 o 
  -6 -11   4        1.22      -72.47     72.47 o 
  -5 -11   4     3812.64     3640.67    232.15 o 
  -4 -11   4     5491.20     5459.96    277.97 o 
  -3 -11   4     3991.31     4048.89    234.21 o 
  -2 -11   4       17.82       44.72     33.62 o 
  -1 -11   4     3940.72     4262.55    199.00 o 
   0 -11   4     6061.51     6177.55    283.65 o 
   1 -11   4     3649.64     3714.81    159.49 o 
   2 -11   4      572.58      617.98     59.68 o 
   3 -11   4       73.64        9.25     47.15 o 
   4 -11   4     1012.04     1048.22    143.79 o 
   5 -11   4     1589.92     1829.09    190.10 o 
   6 -11   4      547.89      295.44     99.36 o 
   7 -11   4        3.76      -36.02     91.53 o 
 -13 -10   4     2061.49     2261.18    156.27 o 
 -12 -10   4       15.41       38.53     57.73 o 
 -11 -10   4     2435.97     2499.76    344.58 o 
 -10 -10   4     2118.44     2229.88    140.70 o 
  -9 -10   4     1137.90     1012.09     95.46 o 
  -8 -10   4      114.03        5.07     47.76 o 
  -7 -10   4      101.48       81.93     77.95 o 
  -6 -10   4     1548.42     1627.95    160.81 o 
  -5 -10   4     8591.77     8939.03    357.93 o 
  -4 -10   4     4806.19     4591.63    245.80 o 
  -3 -10   4       34.25       74.99     64.60 o 
  -2 -10   4      546.10      712.20    103.31 o 
  -1 -10   4     4414.53     4561.82    199.82 o 
   0 -10   4     5603.23     5473.50    146.98 o 
   1 -10   4     3212.24     3188.35    235.48 o 
   2 -10   4        2.47        0.14     70.04 o 
   3 -10   4     2210.34     1941.94    118.40 o 
   4 -10   4     1463.56     1542.78    102.22 o 
   5 -10   4      486.94      471.37    102.88 o 
   6 -10   4       13.44       36.65     85.08 o 
   7 -10   4      701.37      469.10    126.73 o 
   8 -10   4      456.44      595.92    131.31 o 
 -13  -9   4       66.22        5.60     57.15 o 
 -12  -9   4     2042.43     2082.06    142.75 o 
 -11  -9   4     4154.24     4314.43    191.81 o 
 -10  -9   4     1400.66     1193.37    157.92 o 
  -9  -9   4      554.39      465.25     69.73 o 
  -8  -9   4      142.63      133.10     65.78 o 
  -7  -9   4      286.19      340.42     38.54 o 
  -6  -9   4     7169.43     7583.21    146.08 o 
  -5  -9   4     5811.68     5606.98    104.96 o 
  -4  -9   4      124.05      103.74     41.84 o 
  -3  -9   4     3556.38     3720.78    207.66 o 
  -2  -9   4     4945.88     4924.61    230.12 o 
  -1  -9   4     5091.89     4811.07    131.97 o 
   0  -9   4      970.83      988.30     78.69 o 
   1  -9   4     1466.48     1501.75     76.36 o 
   2  -9   4     4253.65     4181.31    155.62 o 
   3  -9   4     2843.82     2885.23    106.20 o 
   4  -9   4      562.03      742.35     73.41 o 
   5  -9   4       44.12      -18.64     31.38 o 
   6  -9   4      269.88      308.82     91.75 o 
   7  -9   4     1659.39     1714.83    190.88 o 
   8  -9   4     1572.58     1432.78    184.45 o 
   9  -9   4      412.07      377.04    119.96 o 
 -14  -8   4      155.31      213.68     67.12 o 
 -13  -8   4     1737.11     1578.76    127.83 o 
 -12  -8   4     5076.48     5111.08    236.68 o 
 -11  -8   4     2615.65     2692.13    150.23 o 
 -10  -8   4     1422.15     1432.76     77.72 o 
  -9  -8   4     1255.91     1168.87     66.78 o 
  -8  -8   4     1680.94     1735.74    106.41 o 
  -7  -8   4     4156.41     4097.67    108.78 o 
  -6  -8   4     6019.81     5844.02    127.73 o 
  -5  -8   4      343.06      358.80     26.52 o 
  -4  -8   4     2101.90     2072.36     60.85 o 
  -3  -8   4     6929.62     6637.69    265.57 o 
  -2  -8   4     7896.31     7968.38    284.95 o 
  -1  -8   4     3437.75     3311.08    114.67 o 
   0  -8   4     1894.61     1822.38     56.91 o 
   1  -8   4     2690.81     2749.95     89.28 o 
   2  -8   4     3418.78     3565.06    282.47 o 
   3  -8   4      726.00      746.35     55.85 o 
   4  -8   4       13.94       39.99     36.47 o 
   5  -8   4      628.65      655.71     65.15 o 
   6  -8   4      343.16      258.20     77.42 o 
   7  -8   4      997.66     1007.40    148.41 o 
   8  -8   4      381.28      345.58    100.71 o 
   9  -8   4      133.09       59.54     89.72 o 
  10  -8   4      839.09     1307.81    202.88 o 
 -14  -7   4      717.65      693.95     94.91 o 
 -13  -7   4     4266.44     4302.26    197.31 o 
 -12  -7   4     3570.10     3608.95    136.03 o 
 -11  -7   4      623.05      609.64     88.60 o 
 -10  -7   4      162.63      132.42     40.26 o 
  -9  -7   4      771.47      853.06     59.46 o 
  -8  -7   4     8080.93     7991.26    188.08 o 
  -7  -7   4     4155.33     4160.50    105.97 o 
  -6  -7   4      562.86      535.74     33.14 o 
  -5  -7   4     2504.43     2486.81    109.96 o 
  -4  -7   4     8233.02     8367.20    120.67 o 
  -3  -7   4    11697.84    11866.73    163.27 o 
  -2  -7   4    11287.03    11476.41    337.74 o 
  -1  -7   4     1743.44     1763.20     72.92 o 
   0  -7   4     3467.21     3428.03     75.28 o 
   1  -7   4     5650.36     5536.12    146.09 o 
   2  -7   4     1193.74     1194.04     75.58 o 
   3  -7   4     1629.85     1714.47     74.24 o 
   4  -7   4      523.85      504.05     93.40 o 
   5  -7   4      705.99      726.63     65.59 o 
   6  -7   4     1683.34     1638.08     94.42 o 
   7  -7   4     2262.81     2603.78    219.69 o 
   8  -7   4        0.79      -36.76     85.80 o 
   9  -7   4     1097.82     1286.13    169.33 o 
  10  -7   4     2024.02     2535.90    248.70 o 
  11  -7   4      210.23      398.66    132.65 o 
 -14  -6   4     2738.63     2851.91    225.28 o 
 -13  -6   4     3496.21     3465.29    320.76 o 
 -12  -6   4     1193.49     1293.50    105.58 o 
 -11  -6   4       33.19       -1.00     37.93 o 
 -10  -6   4     1183.47     1278.67     90.20 o 
  -9  -6   4     3175.02     3203.80    133.22 o 
  -8  -6   4     8104.09     8119.42    278.35 o 
  -7  -6   4       45.76       65.73     20.05 o 
  -6  -6   4     1435.25     1427.74     45.30 o 
  -5  -6   4     5406.78     5271.84     88.00 o 
  -4  -6   4     9194.22     9489.10    152.60 o 
  -3  -6   4     4811.52     4655.16     82.43 o 
  -2  -6   4     1349.79     1349.65     96.88 o 
  -1  -6   4     1578.21     1616.43     40.53 o 
   0  -6   4    11833.27    12036.02    128.58 o 
   1  -6   4     4592.86     4632.90    115.34 o 
   2  -6   4       40.03       88.06     29.31 o 
   3  -6   4     2457.65     2327.93     75.63 o 
   4  -6   4      168.95      173.07     26.85 o 
   5  -6   4      860.48      872.55     65.81 o 
   6  -6   4     1615.58     1683.99     93.27 o 
   7  -6   4      263.27      244.06     50.64 o 
   8  -6   4      711.23      919.73    140.37 o 
   9  -6   4     2206.98     2150.54    210.31 o 
  10  -6   4     1034.11     1354.07    175.14 o 
  11  -6   4       17.71     -105.75    105.75 o 
 -14  -5   4     1653.66     1806.08    194.73 o 
 -13  -5   4     1358.61     1192.49    270.03 o 
 -12  -5   4      341.99      333.01     62.83 o 
 -11  -5   4      337.89      465.32     63.35 o 
 -10  -5   4     3893.31     3834.40    153.88 o 
  -9  -5   4     6000.73     5773.80    180.66 o 
  -8  -5   4     1223.08     1146.48     87.04 o 
  -7  -5   4      930.67      778.57     61.01 o 
  -6  -5   4     4887.19     4538.32     89.06 o 
  -5  -5   4     1927.29     1865.35     46.57 o 
  -4  -5   4     4249.71     4324.59     81.79 o 
  -3  -5   4     5305.40     5509.78    112.71 o 
  -2  -5   4     6344.00     6723.60    112.33 o 
  -1  -5   4    21523.11    21238.01    200.15 o 
   0  -5   4    17204.04    17212.91    197.30 o 
   1  -5   4     1302.04     1452.50     46.61 o 
   2  -5   4     1077.05     1130.11     50.18 o 
   3  -5   4     1252.85     1265.02     46.24 o 
   4  -5   4     1087.72     1130.36     59.18 o 
   5  -5   4     2037.72     2079.43     71.77 o 
   6  -5   4       73.69       60.88     20.09 o 
   7  -5   4      626.02      711.18     61.51 o 
   8  -5   4     5108.74     5038.20    364.18 o 
   9  -5   4     2208.83     2536.22    218.52 o 
  10  -5   4       21.65       63.41     78.55 o 
  11  -5   4      398.98      368.74    110.65 o 
  12  -5   4      900.64     1103.03    185.07 o 
 -14  -4   4      854.90      713.22    137.04 o 
 -13  -4   4       96.12       -1.35     43.57 o 
 -12  -4   4       37.06       63.55     42.17 o 
 -11  -4   4     3359.33     3327.40    151.17 o 
 -10  -4   4     6607.71     6477.57    200.38 o 
  -9  -4   4     2974.63     2843.77    145.17 o 
  -8  -4   4     1297.37     1330.10     89.35 o 
  -7  -4   4     6260.56     6495.66    172.34 o 
  -6  -4   4     1785.61     1890.85     72.81 o 
  -5  -4   4     3135.23     3186.86     69.89 o 
  -4  -4   4     3821.30     3593.54     68.36 o 
  -3  -4   4      249.50      251.64     24.13 o 
  -2  -4   4    10093.34    10405.58    167.72 o 
  -1  -4   4    11888.52    12051.00    146.07 o 
   0  -4   4      773.40      741.70     25.17 o 
   1  -4   4     1406.41     1384.32     42.66 o 
   2  -4   4     4936.73     5149.45     87.84 o 
   3  -4   4     7809.42     8915.52    471.89 o 
   4  -4   4      369.12      326.63     34.94 o 
   5  -4   4      867.13      909.27     46.50 o 
   6  -4   4     2583.78     2674.69    106.34 o 
   7  -4   4     8309.97     8148.31    177.48 o 
   8  -4   4     4158.91     4302.58    194.95 o 
   9  -4   4     1098.32     1099.57    119.50 o 
  10  -4   4      115.33      182.35     91.16 o 
  11  -4   4      718.03      725.72    129.10 o 
  12  -4   4     1251.24     1470.20    187.90 o 
  13  -4   4      274.82      475.13    144.49 o 
 -14  -3   4      220.09       20.77     81.30 o 
 -13  -3   4      262.86      290.91    104.59 o 
 -12  -3   4     2610.20     2688.97    139.92 o 
 -11  -3   4     9578.45     9164.20    249.30 o 
 -10  -3   4     2762.01     2972.19    225.94 o 
  -9  -3   4        3.23      -39.79     40.30 o 
  -8  -3   4     2170.94     2170.60    104.24 o 
  -7  -3   4     1882.26     1899.61     92.41 o 
  -6  -3   4      693.73      684.16     92.66 o 
  -5  -3   4      118.03      352.43     45.46 o 
  -4  -3   4     1381.12     1735.90     56.11 o 
  -3  -3   4     8456.50     8392.98     97.28 o 
  -2  -3   4    19388.65    19706.34    204.45 o 
  -1  -3   4     3313.08     3144.57     57.57 o 
   0  -3   4      915.21      959.50     33.72 o 
   1  -3   4     7229.33     7288.45     81.61 o 
   2  -3   4      416.36      408.53     21.41 o 
   3  -3   4     2627.83     2692.32     83.76 o 
   4  -3   4      985.69     1236.81     58.62 o 
   5  -3   4     4076.55     4105.00    111.34 o 
   6  -3   4     6219.17     6275.83    152.59 o 
   7  -3   4     6652.13     6687.48    216.52 o 
   8  -3   4       85.79       96.41     37.97 o 
   9  -3   4      944.31      922.87     74.53 o 
  10  -3   4     1349.96     1303.08     89.35 o 
  11  -3   4     2622.52     2609.97    227.92 o 
  12  -3   4      952.75     1030.94    163.06 o 
  13  -3   4        5.58      -30.91     81.55 o 
 -14  -2   4       25.69      -36.26     82.08 o 
 -13  -2   4     1806.90     1592.91    185.89 o 
 -12  -2   4     3985.60     3790.09    262.01 o 
 -11  -2   4     3932.58     3666.25    153.66 o 
 -10  -2   4      110.09      112.77     37.98 o 
  -9  -2   4     2420.80     2324.84    109.39 o 
  -8  -2   4     1581.67     1605.00    145.32 o 
  -7  -2   4      882.84      990.05     66.83 o 
  -6  -2   4     2989.13     3071.82    107.28 o 
  -5  -2   4     2560.06     2483.78     63.61 o 
  -4  -2   4     5866.80     5912.79     91.51 o 
  -3  -2   4    32679.10    33567.53    256.88 o 
  -2  -2   4    46476.36    47263.04    327.34 o 
  -1  -2   4     6428.31     6719.28     90.08 o 
   0  -2   4      568.92      591.62     24.98 o 
   1  -2   4      402.56      504.64     18.70 o 
   2  -2   4      987.26     1022.50     34.66 o 
   3  -2   4     4397.27     4540.08     90.28 o 
   4  -2   4     3622.03     3624.78     81.85 o 
   5  -2   4    11786.75    11679.54    590.55 o 
   6  -2   4    14208.83    14535.00    300.60 o 
   7  -2   4     1601.90     1663.09     87.63 o 
   8  -2   4       28.25      -31.52     31.52 o 
   9  -2   4     4533.62     4347.94    153.60 o 
  10  -2   4     3139.32     3224.68    138.14 o 
  11  -2   4     1199.83      895.97    137.45 o 
  12  -2   4      108.06       20.72     84.70 o 
  13  -2   4      218.42      135.36     86.01 o 
 -13  -1   4     3576.98     3710.43    282.13 o 
 -12  -1   4     5319.31     5297.71    320.43 o 
 -11  -1   4       95.76      126.62     80.91 o 
 -10  -1   4     1783.41     1689.62    103.50 o 
  -9  -1   4     2032.52     1993.90    101.87 o 
  -8  -1   4      620.01      693.31     98.39 o 
  -7  -1   4      986.82     1085.85     52.14 o 
  -6  -1   4      206.63      164.44     19.67 o 
  -5  -1   4     1971.57     1821.83     60.10 o 
  -4  -1   4    21615.78    21595.96    213.65 o 
  -3  -1   4    15376.83    15797.18    135.61 o 
  -2  -1   4     8644.01     9499.37     91.79 o 
  -1  -1   4    24423.47    24280.77    211.94 o 
   0  -1   4    10433.32    10859.72     98.50 o 
   1  -1   4     1398.47     1519.03     32.32 o 
   2  -1   4     2409.18     2425.22     52.01 o 
   3  -1   4      321.10      362.98     32.47 o 
   4  -1   4    10022.83    10022.45    182.65 o 
   5  -1   4    18005.96    17618.24    749.69 o 
   6  -1   4     2875.60     2583.89     94.44 o 
   7  -1   4      475.48      492.37     49.81 o 
   8  -1   4     5603.50     5633.67    167.82 o 
   9  -1   4     6983.06     7176.90    207.36 o 
  10  -1   4     2869.37     3055.40    134.55 o 
  11  -1   4       66.71       95.69     37.18 o 
  12  -1   4     1224.14     1217.06    169.62 o 
  13  -1   4     2453.49     2860.28    252.35 o 
  14  -1   4     1375.14     1509.78    201.11 o 
 -13   0   4     2707.65     2802.79    257.07 o 
 -12   0   4      376.02      351.22    120.38 o 
 -11   0   4     1436.33     1358.72    164.26 o 
 -10   0   4     5398.46     5220.43    295.19 o 
  -9   0   4      455.44      438.72     49.88 o 
  -8   0   4       39.70       39.21     18.49 o 
  -7   0   4      602.56      616.19     51.05 o 
  -6   0   4     1974.13     2036.20     53.10 o 
  -5   0   4    16603.85    16380.74    202.81 o 
  -4   0   4    25123.27    25984.47    314.20 o 
  -3   0   4       37.49       91.25     11.99 o 
  -2   0   4    19091.23    19492.92    151.51 o 
  -1   0   4    12683.35    12798.40    131.58 o 
   0   0   4   104383.05   104377.27    723.90 o 
   1   0   4     1081.75     1135.38     32.74 o 
   2   0   4       59.70       63.70      8.68 o 
   3   0   4     4272.22     4187.51     62.77 o 
   4   0   4    19863.37    20135.56    468.95 o 
   5   0   4     7551.14     7798.08    164.74 o 
   6   0   4      417.68      452.06     63.47 o 
   7   0   4     9423.91     9399.32    209.78 o 
   8   0   4    12363.49    12234.16    254.97 o 
   9   0   4     7441.36     7203.72    199.96 o 
  10   0   4     1137.57     1153.24     86.24 o 
  11   0   4      335.81      318.78     41.90 o 
  12   0   4     2920.30     2941.36    112.67 o 
  13   0   4     1341.99     1750.82    193.60 o 
  14   0   4      778.25      871.46    152.23 o 
 -13   1   4      314.85      375.36    128.68 o 
 -12   1   4      795.94      593.14    135.75 o 
 -11   1   4     2123.74     2091.84    208.36 o 
 -10   1   4     1282.07     1158.45    152.90 o 
  -9   1   4      247.19      257.76     36.52 o 
  -8   1   4      565.78      509.06     45.18 o 
  -7   1   4      230.25      241.77     26.91 o 
  -6   1   4     6860.76     7022.95    123.65 o 
  -5   1   4     9644.54     9826.31    112.98 o 
  -4   1   4        3.02       14.54     12.98 o 
  -3   1   4     6709.56     6575.50     82.25 o 
  -2   1   4    13909.38    13923.70    108.39 o 
  -1   1   4     2918.51     2745.67     40.67 o 
   0   1   4     5829.57     5926.91     64.57 o 
   1   1   4    21833.34    22784.76    230.80 o 
   2   1   4    50008.89    52530.59    396.26 o 
   3   1   4    27886.37    29175.71    510.37 o 
   4   1   4     1373.26     1387.23     44.97 o 
   5   1   4     4292.26     4661.42     93.76 o 
   6   1   4     5614.40     5211.75    198.24 o 
   7   1   4    14468.49    14649.12    267.97 o 
   8   1   4    12826.13    12702.69    259.43 o 
   9   1   4     6667.26     6472.46    264.43 o 
  10   1   4     1500.45     1640.65     99.71 o 
  11   1   4     4122.52     4367.12    133.28 o 
  12   1   4     5806.63     5880.24    161.88 o 
  13   1   4      175.47      228.40     56.26 o 
  14   1   4      652.71      582.80    127.36 o 
 -12   2   4     2634.12     2538.84    247.52 o 
 -11   2   4     1367.07     1539.96    187.71 o 
 -10   2   4      356.56      333.15     96.97 o 
  -9   2   4      157.71       92.70     65.75 o 
  -8   2   4      151.10      130.79     91.55 o 
  -7   2   4     1020.19     1035.08     48.26 o 
  -6   2   4     7250.91     6986.62    134.54 o 
  -5   2   4     1120.40     1109.33     45.43 o 
  -4   2   4     6873.41     6563.40    232.31 o 
  -3   2   4    28426.99    27872.39    505.54 o 
  -2   2   4    11550.72    11339.90     96.04 o 
  -1   2   4      132.52      135.34     10.05 o 
   0   2   4     4827.58     5004.62     62.96 o 
   1   2   4     6436.62     6693.83     76.51 o 
   2   2   4    15491.28    15973.42    156.08 o 
   3   2   4     6499.12     6243.21     86.76 o 
   4   2   4      131.01      137.74     14.01 o 
   5   2   4     8071.20     7947.22    156.57 o 
   6   2   4     9261.27     9484.59    185.36 o 
   7   2   4    16706.11    16050.38    252.50 o 
   8   2   4     7519.06     7385.87    189.40 o 
   9   2   4      162.10      210.83     43.61 o 
  10   2   4    11663.53    11283.15    265.17 o 
  11   2   4     5799.71     5806.20    156.47 o 
  12   2   4     1726.18     1588.61     85.82 o 
  13   2   4       10.80       32.64     56.41 o 
  14   2   4      851.14      754.00    136.68 o 
  15   2   4     1340.14     1308.66    116.08 o 
 -12   3   4     1655.71     1500.72    200.31 o 
 -11   3   4      164.71      274.51    105.81 o 
 -10   3   4        6.28      -62.57     88.67 o 
  -9   3   4      735.40      607.02    118.65 o 
  -8   3   4     2309.37     2144.94    190.50 o 
  -7   3   4     8602.07     8325.29    353.71 o 
  -6   3   4     1941.77     2066.95    165.18 o 
  -5   3   4     5667.48     5715.53    257.63 o 
  -4   3   4    11613.79    11430.52    352.17 o 
  -3   3   4    18309.77    16251.09   1277.03 o 
  -2   3   4     4833.93     4489.62     59.50 o 
  -1   3   4      466.07      446.14     18.19 o 
   0   3   4     2397.51     2602.23     47.10 o 
   1   3   4    40185.48    40859.01    321.58 o 
   2   3   4     1554.77     1591.16     40.96 o 
   3   3   4    13332.04    14511.43    206.58 o 
   4   3   4    19106.87    20171.04    281.23 o 
   5   3   4    31655.93    33317.72    427.93 o 
   6   3   4    18321.95    19385.44    301.13 o 
   7   3   4     3037.72     3009.91     85.64 o 
   8   3   4       47.16       84.60     25.85 o 
   9   3   4     7485.40     7365.24    157.15 o 
  10   3   4    11951.36    11893.12    188.83 o 
  11   3   4     2301.66     2223.30     82.73 o 
  12   3   4       87.01       95.24     30.17 o 
  13   3   4     1513.47     1632.45     92.02 o 
  14   3   4     1665.16     1646.40     96.11 o 
  15   3   4      700.48      745.22     91.85 o 
 -12   4   4      496.29      608.73    144.22 o 
 -11   4   4      190.66      303.32    112.45 o 
 -10   4   4      127.52       60.17     83.40 o 
  -9   4   4     1697.53     1625.35    182.40 o 
  -8   4   4     1647.76     1721.63    179.84 o 
  -7   4   4     1166.52     1103.33    135.48 o 
  -6   4   4      118.04      210.07     69.04 o 
  -5   4   4    15095.92    15681.81    463.87 o 
  -4   4   4    13701.28    13962.98    411.28 o 
  -3   4   4     4195.08     4554.79    150.38 o 
  -2   4   4      142.20      112.64     22.92 o 
  -1   4   4    17482.36    17416.59    146.03 o 
   0   4   4    13353.98    13740.57    124.68 o 
   1   4   4    12384.18    12588.91    137.66 o 
   2   4   4     1419.65     1433.15     33.38 o 
   3   4   4    15671.98    16203.60    166.83 o 
   4   4   4     9445.72     9553.82    154.28 o 
   5   4   4    14417.38    14746.22    335.90 o 
   6   4   4    12585.01    12611.78    237.82 o 
   7   4   4       39.92       42.04     18.50 o 
   8   4   4     7058.68     7029.99    151.78 o 
   9   4   4    12642.09    12774.68    214.41 o 
  10   4   4     4664.53     4600.61    113.34 o 
  11   4   4      415.27      418.40     54.86 o 
  12   4   4     2007.63     1973.50     83.68 o 
  13   4   4     1628.73     1613.36     98.90 o 
  14   4   4     2220.85     2079.76    106.75 o 
  15   4   4      407.45      297.95     54.89 o 
 -11   5   4      488.56      571.51    146.82 o 
 -10   5   4      970.56     1073.01    163.87 o 
  -9   5   4     2282.22     2110.69    211.39 o 
  -8   5   4      188.58       26.11     76.20 o 
  -7   5   4     5444.17     5388.06    301.37 o 
  -6   5   4     9726.25     9915.28    392.73 o 
  -5   5   4     7233.44     7399.01    318.80 o 
  -4   5   4      732.93      801.52    104.01 o 
  -3   5   4      543.76      500.46     82.16 o 
  -2   5   4    11018.58    10964.21    115.16 o 
  -1   5   4    21952.74    21872.39    193.85 o 
   0   5   4    11966.70    12027.83    120.32 o 
   1   5   4      740.56      768.47     31.45 o 
   2   5   4     2163.56     1978.13     41.08 o 
   3   5   4    12416.52    12432.76    220.83 o 
   4   5   4     2552.61     2479.63     62.37 o 
   5   5   4      138.38      109.81     20.79 o 
   6   5   4      430.23      448.45     28.22 o 
   7   5   4     9756.61    10197.81    278.57 o 
   8   5   4    14378.68    14595.32    219.74 o 
   9   5   4     6431.17     6143.79    148.10 o 
  10   5   4       20.49      -26.67     26.67 o 
  11   5   4     1926.81     2136.16     82.55 o 
  12   5   4     1912.45     1910.12     93.65 o 
  13   5   4      401.78      438.88     52.77 o 
  14   5   4       59.19       72.85     39.80 o 
  15   5   4       51.03      125.70    109.84 o 
 -10   6   4     1332.08     1135.21    175.34 o 
  -9   6   4      256.22      194.22     95.50 o 
  -8   6   4     1146.15     1029.25    152.08 o 
  -7   6   4     4145.44     4341.31    279.48 o 
  -6   6   4     2448.12     2621.91    207.12 o 
  -5   6   4     1967.33     1873.99    165.09 o 
  -4   6   4      126.76      175.97     64.16 o 
  -3   6   4     3162.19     3194.96    108.47 o 
  -2   6   4    11890.15    11637.30    175.92 o 
  -1   6   4    15509.39    15281.08    197.46 o 
   0   6   4      617.37      720.98     28.91 o 
   1   6   4     7996.12     8135.54    105.10 o 
   2   6   4    22078.02    22070.86    187.45 o 
   3   6   4     6513.62     6784.43     87.47 o 
   4   6   4     5787.12     6149.26    112.76 o 
   5   6   4        9.69       18.04     13.00 o 
   6   6   4     5243.98     5123.59    115.78 o 
   7   6   4    26124.00    25883.96    265.00 o 
   8   6   4     8158.46     8128.91    136.55 o 
   9   6   4      613.20      611.89     41.36 o 
  10   6   4      908.69      868.16     51.31 o 
  11   6   4     1202.62     1231.85     70.08 o 
  12   6   4      498.44      488.44     51.40 o 
  13   6   4       59.36       60.11     36.94 o 
  14   6   4       84.94      154.33     56.49 o 
  15   6   4      504.19      468.44     78.65 o 
 -10   7   4      397.32      298.26    129.19 o 
  -9   7   4       64.38      -31.94     86.72 o 
  -8   7   4     3366.15     3466.74    271.11 o 
  -7   7   4     1908.80     2107.64    203.87 o 
  -6   7   4      121.33      115.31     77.00 o 
  -5   7   4     1229.01     1356.98    148.45 o 
  -4   7   4     2044.80     2160.57    176.19 o 
  -3   7   4    11049.63     9507.81   1057.09 o 
  -2   7   4     9665.99     9419.88    117.11 o 
  -1   7   4     1578.47     1549.33     62.53 o 
   0   7   4     7948.59     7959.62    113.69 o 
   1   7   4    14065.06    14325.46    174.12 o 
   2   7   4     5304.22     5343.02    101.47 o 
   3   7   4      468.93      396.41     21.37 o 
   4   7   4       42.62       39.65     26.54 o 
   5   7   4     3780.09     3419.92    264.45 o 
   6   7   4    10589.73    10649.35    251.81 o 
   7   7   4    13434.96    12513.98    717.89 o 
   8   7   4       26.71       24.31     13.23 o 
   9   7   4     2540.49     2523.00     83.38 o 
  10   7   4      839.61      849.71     54.55 o 
  11   7   4     1313.28     1342.31     81.28 o 
  12   7   4       24.00      -55.25     55.25 o 
  13   7   4      299.83      230.67     91.88 o 
  14   7   4      681.65      692.14    112.37 o 
  15   7   4      568.01      396.74     84.13 o 
  -9   8   4     1219.83     1302.81    195.73 o 
  -8   8   4     2201.15     2497.41    244.42 o 
  -7   8   4      170.76      235.43    104.31 o 
  -6   8   4      304.54      318.10     94.99 o 
  -5   8   4      888.68      963.72    136.05 o 
  -4   8   4     4563.45     4852.01    269.31 o 
  -3   8   4     6773.30     6384.08    207.33 o 
  -2   8   4      711.68      698.02     32.15 o 
  -1   8   4     3963.74     3747.51     95.32 o 
   0   8   4     6419.89     6234.27    120.05 o 
   1   8   4     2073.46     2069.08     73.80 o 
   2   8   4       89.05       58.62     16.85 o 
   3   8   4      314.48      349.58     33.64 o 
   4   8   4     3509.64     3301.54    180.19 o 
   5   8   4     8798.88     9025.99    321.35 o 
   6   8   4     8448.11     8770.20    324.75 o 
   7   8   4     2358.70     2338.63     83.83 o 
   8   8   4     1530.67     1527.65    139.88 o 
   9   8   4     5235.81     5489.71    280.77 o 
  10   8   4      307.62      307.77     91.74 o 
  11   8   4       30.52      -26.11     52.10 o 
  12   8   4       33.10        8.51     93.07 o 
  13   8   4      342.15      208.58     58.28 o 
  14   8   4      568.30      644.58    160.02 o 
  15   8   4      303.09      363.88     78.57 o 
  -8   9   4      724.52      640.22    155.14 o 
  -7   9   4      100.23       99.96     90.62 o 
  -6   9   4      911.45      917.57    142.47 o 
  -5   9   4     2014.07     2472.69    213.89 o 
  -4   9   4     3375.87     3510.55    238.06 o 
  -3   9   4     1850.07     1653.87    114.57 o 
  -2   9   4      500.34      525.94     38.09 o 
  -1   9   4     6649.57     6563.96    129.16 o 
   0   9   4     2180.73     2249.11     74.34 o 
   1   9   4       65.16       48.44     27.45 o 
   2   9   4       30.99       34.13     20.66 o 
   3   9   4     1292.84     1178.49    104.36 o 
   4   9   4     5192.84     5327.07    238.96 o 
   5   9   4     5578.65     5800.70    259.77 o 
   6   9   4      508.11      573.26     94.33 o 
   7   9   4      683.46      597.07    104.39 o 
   8   9   4     1861.65     2157.30    174.40 o 
   9   9   4      681.28      526.54    103.27 o 
  10   9   4       64.26       61.68     81.70 o 
  11   9   4      420.38      370.33     91.76 o 
  12   9   4      147.21      199.43     94.58 o 
  13   9   4      461.90      464.59     73.83 o 
  14   9   4       94.31       69.90    111.05 o 
  -7  10   4      426.17      626.53    142.31 o 
  -6  10   4     1188.50     1309.07    177.46 o 
  -5  10   4     2011.62     2070.06    204.41 o 
  -4  10   4      864.15     1046.59    141.98 o 
  -3  10   4      211.34      290.98    174.94 o 
  -2  10   4     2628.47     2865.34    210.77 o 
  -1  10   4     5140.42     5248.13    154.46 o 
   0  10   4     1004.63      997.85     53.73 o 
   1  10   4        9.43        8.16     24.77 o 
   2  10   4       70.98       95.78     24.29 o 
   3  10   4      543.35      465.73     33.06 o 
   4  10   4     4437.43     4004.16    214.30 o 
   5  10   4     1220.22     1235.28    127.32 o 
   6  10   4      958.26      755.59    108.33 o 
   7  10   4     1986.71     2023.32    170.94 o 
   8  10   4     1625.03     1694.88    167.03 o 
   9  10   4      642.31      709.08    124.14 o 
  10  10   4      242.39      115.22     75.60 o 
  11  10   4      162.81      -18.37     73.28 o 
  12  10   4      264.30      243.67     99.94 o 
  13  10   4      275.88      420.69    113.61 o 
  14  10   4       15.87      -46.42     91.48 o 
  -6  11   4      769.03      891.55    158.75 o 
  -5  11   4      673.35      525.13    120.51 o 
  -4  11   4       66.57      174.49     94.96 o 
  -3  11   4     2515.00     2731.37    161.05 o 
  -2  11   4     3527.35     3722.17    173.93 o 
  -1  11   4      556.48      566.41    106.21 o 
   0  11   4       11.21        1.85     22.97 o 
   1  11   4      793.82      821.31     50.33 o 
   2  11   4     1563.48     1616.04     81.62 o 
   3  11   4     1914.56     1857.03     97.58 o 
   4  11   4      589.05      534.66     60.67 o 
   5  11   4       20.00       13.47     61.64 o 
   6  11   4     3268.43     2841.78    203.29 o 
   7  11   4      725.19      758.48    113.51 o 
   8  11   4      446.95      595.79    109.24 o 
   9  11   4       52.23      229.91     97.68 o 
  10  11   4       58.32       65.67     71.05 o 
  11  11   4      224.13      279.26    100.21 o 
  12  11   4      140.74      120.93     91.08 o 
  13  11   4       61.33      165.89    107.05 o 
  14  11   4      410.33      416.22    120.03 o 
  -5  12   4       27.85      -90.44    101.89 o 
  -4  12   4     1439.15     1719.91    191.86 o 
  -3  12   4     2313.51     2594.75    158.66 o 
  -2  12   4      557.23      465.46     77.72 o 
  -1  12   4       12.80      -32.17     46.59 o 
   0  12   4       94.52       81.95     37.75 o 
   1  12   4      388.02      384.52     40.75 o 
   2  12   4      875.88      883.33     67.68 o 
   3  12   4      739.07      709.24     72.39 o 
   4  12   4      296.39      200.13     47.16 o 
   5  12   4      597.10      630.64     71.30 o 
   6  12   4     1294.83     1389.50    155.52 o 
   7  12   4      759.05      730.33    121.65 o 
   8  12   4      175.71       -5.73     71.50 o 
   9  12   4       23.99      -21.59     88.63 o 
  10  12   4      657.17      683.95    135.46 o 
  11  12   4       81.86      -49.30     84.74 o 
  12  12   4        6.58      -95.79    107.10 o 
  13  12   4      225.02      303.23    124.08 o 
  -3  13   4      484.95      515.52     89.64 o 
  -2  13   4      113.58      136.20     56.22 o 
  -1  13   4       72.15       -9.07     77.33 o 
   0  13   4      258.13      418.12    120.48 o 
   1  13   4      249.66      255.04     64.05 o 
   2  13   4      756.63      822.05     67.88 o 
   3  13   4       20.49      -40.51     44.04 o 
   4  13   4     1183.69     1100.58     91.95 o 
   5  13   4     1723.35     1681.09    110.59 o 
   6  13   4      723.69      970.80    136.41 o 
   7  13   4       91.10      -18.13     77.70 o 
   8  13   4       55.07       10.66     77.47 o 
   9  13   4      204.89      231.42     96.18 o 
  10  13   4      521.74      558.81    125.56 o 
  11  13   4        8.08       45.82     96.21 o 
  12  13   4      157.92      116.06    109.73 o 
  -1  14   4      259.41      294.50    122.28 o 
   0  14   4      270.76      412.46    131.95 o 
   1  14   4      403.66      495.01    124.78 o 
   2  14   4       28.04      -35.54     87.96 o 
   3  14   4      298.41      292.19     65.41 o 
   4  14   4      997.65     1014.88    127.34 o 
   5  14   4      254.73      222.23     86.25 o 
   6  14   4      125.77      -55.99     73.30 o 
   7  14   4       12.47      -92.95     92.95 o 
   8  14   4      111.63      127.31     90.86 o 
   9  14   4      637.94      633.51    132.72 o 
  10  14   4       69.27       48.09     86.37 o 
  11  14   4      224.99      270.71    111.65 o 
   1  15   4       22.51      107.46     98.66 o 
   2  15   4       73.92      -57.97     83.18 o 
   3  15   4      287.45      256.04    115.09 o 
   4  15   4      248.08      253.25     68.19 o 
   5  15   4       22.34      110.30     79.46 o 
   6  15   4       16.50      -74.08     85.01 o 
   7  15   4      709.37      474.06    121.09 o 
   8  15   4     1114.86     1026.81    156.53 o 
   9  15   4      249.33      247.42    108.53 o 
  -8 -15   5     1312.01     1338.66    185.16 o 
  -7 -15   5      124.09       42.54     79.80 o 
  -6 -15   5        1.14       80.78     88.48 o 
  -5 -15   5      157.27      128.62     78.76 o 
  -4 -15   5      817.09      848.58    110.94 o 
  -3 -15   5      724.93      791.99    105.81 o 
  -2 -15   5      172.97      174.47     63.10 o 
  -1 -15   5      224.93      155.23     60.66 o 
   0 -15   5     1642.74     1449.45    206.85 o 
 -10 -14   5     1719.83     2276.18    238.47 o 
  -9 -14   5     2147.26     2546.71    244.96 o 
  -8 -14   5      350.04      344.01    111.55 o 
  -7 -14   5       44.18       21.48     84.46 o 
  -6 -14   5      415.38      460.78    111.40 o 
  -5 -14   5      844.76      768.60    136.66 o 
  -4 -14   5     1577.35     1592.75    179.04 o 
  -3 -14   5      407.43      328.08     75.28 o 
  -2 -14   5      400.37      495.79     87.05 o 
  -1 -14   5     1937.12     1875.41    138.32 o 
   0 -14   5     1411.08     1712.81    231.46 o 
   1 -14   5      250.06      141.82    100.15 o 
   2 -14   5       10.19      -75.38     98.06 o 
 -11 -13   5     1470.28     1794.74    217.10 o 
 -10 -13   5     2617.90     2820.57    256.11 o 
  -9 -13   5      655.22      926.91    149.53 o 
  -8 -13   5      242.82      212.19    100.95 o 
  -7 -13   5      897.32     1086.78    157.38 o 
  -6 -13   5     1268.70     1280.39    169.39 o 
  -5 -13   5     1329.90     1286.77    160.82 o 
  -4 -13   5      146.60      178.94     98.24 o 
  -3 -13   5      270.36      329.47    101.44 o 
  -2 -13   5     2778.88     2723.03    158.90 o 
  -1 -13   5     2476.37     2671.02    156.09 o 
   0 -13   5      646.08      629.95     63.50 o 
   1 -13   5        5.21      -40.57     68.90 o 
   2 -13   5      152.17      187.46     83.48 o 
   3 -13   5      845.78      754.25    128.71 o 
   4 -13   5      595.07      532.68    119.50 o 
 -12 -12   5     1514.47     1739.91    143.44 o 
 -11 -12   5     3173.41     3302.41    351.15 o 
 -10 -12   5     1106.28     1087.01    157.89 o 
  -9 -12   5      126.63      341.55    109.97 o 
  -8 -12   5      770.85      817.68    141.43 o 
  -7 -12   5      757.97     1124.34    159.89 o 
  -6 -12   5     1471.40     1613.90    166.54 o 
  -5 -12   5      811.84      894.65    130.85 o 
  -4 -12   5      477.35      678.44    113.91 o 
  -3 -12   5     2868.51     3006.10    213.23 o 
  -2 -12   5     1962.17     2268.42    123.67 o 
  -1 -12   5      247.35      268.80     44.88 o 
   0 -12   5       10.96       17.98     42.26 o 
   1 -12   5      573.31      683.04     63.19 o 
   2 -12   5      897.68      946.63    107.49 o 
   3 -12   5     1542.29     1539.33    124.93 o 
   4 -12   5      299.66      338.47     99.74 o 
   5 -12   5      374.56      387.38    110.78 o 
   6 -12   5      507.71      818.03    151.56 o 
 -12 -11   5     3136.92     3372.85    189.13 o 
 -11 -11   5     2796.24     2936.84    172.72 o 
 -10 -11   5       67.02       38.37     54.69 o 
  -9 -11   5     1207.58     1375.37    116.80 o 
  -8 -11   5     2080.33     2014.72    194.91 o 
  -7 -11   5      619.32      500.43    103.53 o 
  -6 -11   5     1296.56     1244.91    151.18 o 
  -5 -11   5        5.13       72.81     63.77 o 
  -4 -11   5     2323.69     2339.07    185.61 o 
  -3 -11   5     6225.55     6670.74    305.85 o 
  -2 -11   5      797.59     1002.76    123.11 o 
  -1 -11   5      124.03      140.80     49.16 o 
   0 -11   5      375.17      306.44     42.56 o 
   1 -11   5     2496.23     3001.72    172.17 o 
   2 -11   5     1572.10     1569.53    102.65 o 
   3 -11   5      446.91      473.84     55.27 o 
   4 -11   5      246.30      340.05     99.71 o 
   5 -11   5     1123.06     1152.21    155.24 o 
   6 -11   5      416.36      387.72    108.33 o 
   7 -11   5      113.67        9.47     99.76 o 
 -13 -10   5     2185.99     2045.86    154.24 o 
 -12 -10   5     1370.87     1301.73    155.32 o 
 -11 -10   5       61.59       10.09     62.13 o 
 -10 -10   5     1796.52     1828.81    148.40 o 
  -9 -10   5     2315.92     2353.60    140.37 o 
  -8 -10   5     4604.49     4940.00    194.85 o 
  -7 -10   5      345.26      269.69     51.96 o 
  -6 -10   5      154.58       48.17     65.55 o 
  -5 -10   5     2294.19     2385.15     85.70 o 
  -4 -10   5     3378.70     3696.43    225.07 o 
  -3 -10   5     1901.01     1891.17    156.61 o 
  -2 -10   5       86.61       40.75     55.08 o 
  -1 -10   5     1572.60     1557.20    103.24 o 
   0 -10   5     1159.67     1064.00     88.39 o 
   1 -10   5     3578.85     3652.37    256.24 o 
   2 -10   5      690.40      773.87     80.25 o 
   3 -10   5      178.87      155.18     49.69 o 
   4 -10   5     1357.17     1396.35    219.30 o 
   5 -10   5      831.64      956.06    140.73 o 
   6 -10   5       62.98       60.42     77.74 o 
   7 -10   5       30.78      -14.29     92.11 o 
   8 -10   5       70.20      129.28    103.63 o 
 -13  -9   5     1136.51     1022.74    112.97 o 
 -12  -9   5       21.43       41.62     50.80 o 
 -11  -9   5     1698.61     1890.43    145.03 o 
 -10  -9   5     5700.05     5492.19    303.15 o 
  -9  -9   5     4564.96     4754.70    189.59 o 
  -8  -9   5     3773.13     3689.73    238.96 o 
  -7  -9   5      110.98      142.86     28.77 o 
  -6  -9   5     1519.77     1624.26    123.76 o 
  -5  -9   5     2178.44     2234.37     70.71 o 
  -4  -9   5     2017.87     2012.17     79.27 o 
  -3  -9   5       34.91       56.73     54.79 o 
  -2  -9   5       81.08      125.04     52.10 o 
  -1  -9   5     2225.88     2184.07    102.07 o 
   0  -9   5     5702.30     5688.03    130.46 o 
   1  -9   5     2508.11     2442.32    121.35 o 
   2  -9   5      903.92      894.35     78.91 o 
   3  -9   5     3190.30     3183.82    120.95 o 
   4  -9   5      818.63      835.91    179.15 o 
   5  -9   5       55.46       67.24     42.02 o 
   6  -9   5       19.92      -57.12     80.22 o 
   7  -9   5       47.10      -37.67     92.42 o 
   8  -9   5      735.31      799.96    148.79 o 
   9  -9   5      998.58      921.54    162.03 o 
 -13  -8   5       13.53       35.90     75.15 o 
 -12  -8   5     1124.07     1029.25    119.82 o 
 -11  -8   5     1388.09     1487.05    332.49 o 
 -10  -8   5     1653.82     1654.48     86.08 o 
  -9  -8   5      606.59      573.44     52.50 o 
  -8  -8   5      708.03      730.71    101.44 o 
  -7  -8   5     1614.61     1634.23    102.13 o 
  -6  -8   5     3146.97     3162.71     99.68 o 
  -5  -8   5      834.60      831.28     57.32 o 
  -4  -8   5       19.98       12.43     17.49 o 
  -3  -8   5      180.13      171.83     23.30 o 
  -2  -8   5     3650.44     4130.26    206.24 o 
  -1  -8   5     4282.77     4225.10    125.97 o 
   0  -8   5     9469.61     9293.52    163.44 o 
   1  -8   5      802.00      828.60     50.46 o 
   2  -8   5     3925.64     3573.65    138.64 o 
   3  -8   5     3096.45     2855.64    123.95 o 
   4  -8   5       83.35       80.91     45.79 o 
   5  -8   5      142.02      113.55     40.15 o 
   6  -8   5      286.99      162.39     66.02 o 
   7  -8   5      322.20      273.37    100.56 o 
   8  -8   5     1488.51     1752.44    196.41 o 
   9  -8   5      287.65      206.06     97.58 o 
  10  -8   5        2.58      109.39    101.43 o 
 -14  -7   5      214.99      263.21     71.53 o 
 -13  -7   5      355.60      360.55     74.16 o 
 -12  -7   5     2911.92     2907.11    124.92 o 
 -11  -7   5     2534.42     2558.06    110.35 o 
 -10  -7   5     2640.51     2623.80    113.62 o 
  -9  -7   5      866.00      883.01     77.44 o 
  -8  -7   5      355.01      415.71     44.57 o 
  -7  -7   5     5203.68     5320.48    131.27 o 
  -6  -7   5     3184.77     3278.43     84.48 o 
  -5  -7   5      233.41      224.74     24.09 o 
  -4  -7   5       49.80       60.42     22.04 o 
  -3  -7   5      846.44      827.87     37.45 o 
  -2  -7   5     8250.41     8153.70    170.29 o 
  -1  -7   5     6996.26     6969.90    107.46 o 
   0  -7   5       13.98      -13.21     19.25 o 
   1  -7   5     2738.89     2649.81    116.73 o 
   2  -7   5     6057.55     6032.45    172.90 o 
   3  -7   5      854.98      862.10     68.09 o 
   4  -7   5      253.72      215.42     41.10 o 
   5  -7   5       81.46      118.24     38.67 o 
   6  -7   5      237.32      297.64    104.72 o 
   7  -7   5     1991.76     2011.11    133.49 o 
   8  -7   5     1335.37     1504.71    180.86 o 
   9  -7   5        4.60      -85.04     85.04 o 
  10  -7   5     1852.65     2194.87    230.25 o 
  11  -7   5     1497.35     1622.48    216.78 o 
 -14  -6   5      133.99       37.12     73.48 o 
 -13  -6   5     2001.72     2089.51    143.30 o 
 -12  -6   5     3052.29     3044.91    152.91 o 
 -11  -6   5     2992.27     3010.32    144.85 o 
 -10  -6   5      133.64       81.76    112.19 o 
  -9  -6   5       88.85       83.22     70.25 o 
  -8  -6   5     3399.95     3171.62    128.98 o 
  -7  -6   5     5233.13     5184.27    124.45 o 
  -6  -6   5       81.59       61.44     16.86 o 
  -5  -6   5     1198.48     1252.42     50.66 o 
  -4  -6   5      775.56      829.23     39.08 o 
  -3  -6   5     2636.43     2635.44     64.36 o 
  -2  -6   5     8075.01     7679.65    160.83 o 
  -1  -6   5      279.45      206.35     13.03 o 
   0  -6   5     6841.58     6829.33    109.22 o 
   1  -6   5     7220.65     6956.99    129.71 o 
   2  -6   5     2031.99     1870.59     90.28 o 
   3  -6   5      115.15      148.00     34.44 o 
   4  -6   5     1001.31     1017.24     96.38 o 
   5  -6   5      506.32      608.37     61.02 o 
   6  -6   5     3725.93     3645.59    184.86 o 
   7  -6   5     2393.59     2335.99    150.56 o 
   8  -6   5       11.22        3.22     31.58 o 
   9  -6   5     1659.63     1913.31    202.19 o 
  10  -6   5     1520.41     1709.56    204.83 o 
  11  -6   5      480.21      570.06    143.46 o 
 -14  -5   5      479.96      498.70    116.76 o 
 -13  -5   5     1973.84     1958.78    131.00 o 
 -12  -5   5     2496.90     2469.36    160.04 o 
 -11  -5   5     1859.91     1648.46    110.48 o 
 -10  -5   5      730.98      647.02     70.22 o 
  -9  -5   5     5096.61     5149.95    174.80 o 
  -8  -5   5     2158.98     2357.48    111.17 o 
  -7  -5   5     1756.67     1973.00     97.10 o 
  -6  -5   5       42.51       51.52     28.55 o 
  -5  -5   5      540.29      495.84     32.55 o 
  -4  -5   5     2505.20     2749.08     80.54 o 
  -3  -5   5     2929.05     3065.75     68.83 o 
  -2  -5   5     9122.86     9719.86    126.89 o 
  -1  -5   5     6916.98     6977.61    119.00 o 
   0  -5   5    17354.04    17134.61    183.34 o 
   1  -5   5    15220.30    15004.32    187.29 o 
   2  -5   5     1654.21     1816.25     83.15 o 
   3  -5   5      158.46      178.18     36.83 o 
   4  -5   5      647.40      822.38     84.19 o 
   5  -5   5     1856.63     1846.60    123.09 o 
   6  -5   5     4342.26     4233.52    467.40 o 
   7  -5   5      671.90      693.18     95.63 o 
   8  -5   5     2996.19     3313.44    486.02 o 
   9  -5   5     6642.12     7029.41    360.43 o 
  10  -5   5     2092.66     1963.07    206.80 o 
  11  -5   5      222.57      -51.40     88.62 o 
  12  -5   5      143.64       75.86     86.33 o 
 -14  -4   5      705.61      624.55    132.91 o 
 -13  -4   5      914.33     1094.87    152.59 o 
 -12  -4   5      520.82      609.20     74.91 o 
 -11  -4   5      240.28      263.17     55.13 o 
 -10  -4   5     5131.81     4898.70    175.94 o 
  -9  -4   5     7927.51     8292.89    242.18 o 
  -8  -4   5     1425.56     1208.47     82.83 o 
  -7  -4   5       25.18       -9.30     31.18 o 
  -6  -4   5      274.47      303.84     31.10 o 
  -5  -4   5      366.77      318.53     28.40 o 
  -4  -4   5     8182.10     7886.24    113.26 o 
  -3  -4   5     1753.11     1778.03     76.68 o 
  -2  -4   5      675.64      626.34     21.51 o 
  -1  -4   5    19534.72    19360.95    211.01 o 
   0  -4   5     8073.38     7806.66    159.92 o 
   1  -4   5       55.71       67.56     12.11 o 
   2  -4   5     1141.03     1128.73     49.59 o 
   3  -4   5      235.40      212.65     28.12 o 
   4  -4   5     1317.58     1198.71     65.71 o 
   5  -4   5     2724.26     2449.92    137.51 o 
   6  -4   5      961.58      919.07     67.82 o 
   7  -4   5     1326.89     1289.90     84.46 o 
   8  -4   5    11345.36    11467.41    606.47 o 
   9  -4   5     5933.39     6024.16    314.14 o 
  10  -4   5      675.16      744.98    129.87 o 
  11  -4   5      119.05      228.38     96.51 o 
  12  -4   5     1340.10     1417.84    191.92 o 
  13  -4   5     1410.73     1457.65    201.04 o 
 -14  -3   5      966.32      781.89    150.07 o 
 -13  -3   5      549.09      574.42    121.37 o 
 -12  -3   5       68.30      127.82     46.60 o 
 -11  -3   5     2830.24     2939.90    143.05 o 
 -10  -3   5     9776.74     9264.73    245.17 o 
  -9  -3   5     2845.01     2802.56    126.36 o 
  -8  -3   5       83.63       48.26     35.83 o 
  -7  -3   5     1899.89     1753.68     91.61 o 
  -6  -3   5     3059.96     3442.37    120.32 o 
  -5  -3   5     5066.35     5477.73    115.97 o 
  -4  -3   5     7764.73     8128.26    119.06 o 
  -3  -3   5     3060.76     2917.94     77.20 o 
  -2  -3   5    38205.28    38145.66    316.21 o 
  -1  -3   5    35277.05    36487.55    604.94 o 
   0  -3   5     1132.57     1152.36     28.28 o 
   1  -3   5     2813.86     2774.22     53.68 o 
   2  -3   5     4588.68     4430.87     66.43 o 
   3  -3   5     5002.88     4917.12    159.05 o 
   4  -3   5     7509.64     7689.94    165.10 o 
   5  -3   5      648.55      730.89     52.32 o 
   6  -3   5     5239.78     4990.03    197.39 o 
   7  -3   5    12253.29    11914.79    590.60 o 
   8  -3   5    13794.68    13880.37    539.86 o 
   9  -3   5     2662.96     2627.03    123.67 o 
  10  -3   5     1467.13     1428.79     96.55 o 
  11  -3   5     1561.00     1630.30    186.88 o 
  12  -3   5     2821.23     2734.29    244.37 o 
  13  -3   5     1247.66     1416.28    198.97 o 
 -13  -2   5       17.07      -85.82     85.82 o 
 -12  -2   5     1635.93     1859.18    197.57 o 
 -11  -2   5     3791.38     3877.49    159.56 o 
 -10  -2   5     3814.31     3981.89    199.02 o 
  -9  -2   5        1.35        8.73     40.81 o 
  -8  -2   5     1948.04     1876.04    158.10 o 
  -7  -2   5      694.34      694.40     59.99 o 
  -6  -2   5     1179.54     1134.96     79.62 o 
  -5  -2   5      121.53       84.74     28.64 o 
  -4  -2   5     1130.96     1152.40     42.31 o 
  -3  -2   5    11029.87    11307.01    112.17 o 
  -2  -2   5    33667.61    33832.97    259.19 o 
  -1  -2   5      120.81      133.66     15.69 o 
   0  -2   5     6247.40     6250.42     78.59 o 
   1  -2   5     5681.63     5375.08     66.35 o 
   2  -2   5     2741.73     2620.25     58.20 o 
   3  -2   5     4529.27     4351.31     92.50 o 
   4  -2   5     2028.20     1967.69     64.45 o 
   5  -2   5     1146.16     1036.11     85.33 o 
   6  -2   5    14256.21    13486.05    350.41 o 
   7  -2   5     6745.27     6876.66    416.34 o 
   8  -2   5      368.36      470.86     55.80 o 
   9  -2   5       96.37      123.49     40.46 o 
  10  -2   5     7383.02     7226.83    450.46 o 
  11  -2   5     4240.51     4353.61    171.50 o 
  12  -2   5     2690.02     3088.13    257.03 o 
  13  -2   5       52.48       39.15     85.07 o 
 -13  -1   5      996.43      975.73    163.83 o 
 -12  -1   5     4797.75     4778.55    309.17 o 
 -11  -1   5     3386.67     3486.25    259.51 o 
 -10  -1   5        4.55       37.12     35.73 o 
  -9  -1   5     2400.27     2467.25    113.84 o 
  -8  -1   5     2032.36     1986.75     96.71 o 
  -7  -1   5     1726.64     1541.78     70.15 o 
  -6  -1   5     2622.77     2761.58    103.62 o 
  -5  -1   5      839.46      826.33     43.39 o 
  -4  -1   5    26433.49    27665.10    262.98 o 
  -3  -1   5    18169.44    18600.18    158.15 o 
  -2  -1   5     6325.85     6215.32     83.41 o 
  -1  -1   5      506.41      795.67     85.64 o 
   0  -1   5    17869.50    17905.99    209.07 o 
   1  -1   5     8507.34     8125.80    104.25 o 
   2  -1   5    12173.08    12576.17    129.04 o 
   3  -1   5     1681.39     1753.00     57.45 o 
   4  -1   5     2365.52     2427.02     87.68 o 
   5  -1   5    24596.65    24682.09    500.87 o 
   6  -1   5    10489.66    10838.48    306.75 o 
   7  -1   5      817.38      795.69     84.80 o 
   8  -1   5      212.43      209.96     40.14 o 
   9  -1   5      503.82      472.75    153.81 o 
  10  -1   5    10425.17    10383.19    262.73 o 
  11  -1   5     2990.79     3078.87    156.44 o 
  12  -1   5      249.55      271.52     54.64 o 
  13  -1   5      827.61      970.08    161.86 o 
  14  -1   5     1664.02     2118.86    228.58 o 
 -13   0   5     3178.64     3294.00    282.46 o 
 -12   0   5     3452.33     3333.30    269.77 o 
 -11   0   5       54.94      115.89     78.54 o 
 -10   0   5     1115.44     1126.19    148.20 o 
  -9   0   5     3244.97     3276.12    198.08 o 
  -8   0   5     1548.67     1637.88    156.43 o 
  -7   0   5      173.90      185.29     21.12 o 
  -6   0   5      755.14      745.03     33.91 o 
  -5   0   5     4772.67     4541.27     96.29 o 
  -4   0   5    13046.73    12903.82    230.72 o 
  -3   0   5    12770.25    12352.45    131.46 o 
  -2   0   5     4999.84     4940.41     73.20 o 
  -1   0   5    21783.39    22208.34    206.81 o 
   0   0   5    20867.00    20750.36    196.06 o 
   1   0   5     7816.49     8141.82    105.63 o 
   2   0   5     3298.80     3309.26     64.32 o 
   3   0   5     4562.97     4616.55    100.62 o 
   4   0   5    17272.96    16719.90    198.82 o 
   5   0   5    26067.83    25357.83    515.22 o 
   6   0   5     2184.10     2402.11    136.05 o 
   7   0   5      755.12      749.90     81.54 o 
   8   0   5     5017.03     4873.99    157.99 o 
   9   0   5     4435.46     4483.98    158.78 o 
  10   0   5    13235.79    13218.36    298.57 o 
  11   0   5      805.38      832.26     82.17 o 
  12   0   5     1412.86     1297.11     78.05 o 
  13   0   5     1871.79     2254.24    215.92 o 
  14   0   5      787.07     1132.89    170.64 o 
 -13   1   5     2028.11     2015.61    230.04 o 
 -12   1   5       40.07      214.60     99.04 o 
 -11   1   5     2681.24     3000.03    252.05 o 
 -10   1   5     6389.54     6517.17    345.54 o 
  -9   1   5     2821.87     2793.91    215.33 o 
  -8   1   5     1289.07     1341.28     76.02 o 
  -7   1   5       94.35      100.28     17.32 o 
  -6   1   5     1472.68     1502.11     42.38 o 
  -5   1   5    17533.92    17373.34    208.63 o 
  -4   1   5     9941.28     9832.01    150.61 o 
  -3   1   5     5256.21     5293.26    139.50 o 
  -2   1   5    21961.82    21512.59    152.29 o 
  -1   1   5    38293.27    38225.55    252.78 o 
   0   1   5    46599.03    47392.77    320.59 o 
   1   1   5     3143.44     3626.21     58.24 o 
   2   1   5      790.05      813.50     31.67 o 
   3   1   5    38505.62    38240.58    406.87 o 
   4   1   5    26372.05    28037.79    251.94 o 
   5   1   5     1109.52     1096.57     52.18 o 
   6   1   5       13.50       48.58     52.30 o 
   7   1   5    12234.57    12546.56    356.82 o 
   8   1   5    10685.29    10435.21    235.06 o 
   9   1   5     5581.59     5184.74    169.20 o 
  10   1   5     4522.96     4417.93    163.93 o 
  11   1   5      940.63     1082.96     89.08 o 
  12   1   5     4604.20     4595.40    145.45 o 
  13   1   5     1866.17     1899.54    108.86 o 
  14   1   5       91.76      109.07     81.74 o 
 -12   2   5      967.41     1019.09    174.98 o 
 -11   2   5     3767.35     3862.36    293.88 o 
 -10   2   5     1844.90     1859.28    194.11 o 
  -9   2   5      236.79      208.95     84.08 o 
  -8   2   5      651.69      679.40    111.62 o 
  -7   2   5     5208.69     4963.37    187.38 o 
  -6   2   5     4283.03     3732.34    237.66 o 
  -5   2   5     4282.29     4094.53    104.54 o 
  -4   2   5      613.18      536.15     23.21 o 
  -3   2   5    13679.33    13123.47    128.29 o 
  -2   2   5    31080.32    31179.24    298.79 o 
  -1   2   5    13529.98    13379.97    100.05 o 
   0   2   5     5025.98     4986.62     66.65 o 
   1   2   5     6978.07     6750.45     83.99 o 
   2   2   5    36280.52    37524.34    326.22 o 
   3   2   5     6264.87     6409.96     95.25 o 
   4   2   5      396.09      427.82     24.67 o 
   5   2   5    10077.40    10948.03    158.50 o 
   6   2   5     9800.14     9924.20    192.08 o 
   7   2   5    13910.36    13910.28    248.16 o 
   8   2   5    13698.66    14301.65    218.09 o 
   9   2   5     1212.84     1161.85     62.02 o 
  10   2   5       84.33       57.43     28.74 o 
  11   2   5     5133.67     4963.76    142.43 o 
  12   2   5     2798.86     2617.22    115.36 o 
  13   2   5       29.29       53.30     34.24 o 
  14   2   5       28.46       54.15     40.78 o 
  15   2   5       91.16       69.77     59.92 o 
 -12   3   5     2517.07     2575.02    256.80 o 
 -11   3   5     1402.67     1365.48    187.09 o 
 -10   3   5      382.02      365.65    111.42 o 
  -9   3   5      102.57       90.87     69.70 o 
  -8   3   5     1616.71     1509.78    167.00 o 
  -7   3   5     8049.60     7610.56    342.33 o 
  -6   3   5     4539.39     4557.51    247.81 o 
  -5   3   5      129.65      108.12     54.11 o 
  -4   3   5    10316.35     8947.30    489.94 o 
  -3   3   5    15473.98    14661.54    396.41 o 
  -2   3   5    15411.36    15283.36    143.47 o 
  -1   3   5     6310.25     6384.88     76.39 o 
   0   3   5      112.22      103.45     13.05 o 
   1   3   5    21948.50    21573.69    182.02 o 
   2   3   5    53769.20    56148.99    495.69 o 
   3   3   5     3996.76     4339.45     76.60 o 
   4   3   5     5765.89     5929.11    106.55 o 
   5   3   5    12375.46    12748.45    226.06 o 
   6   3   5     3148.87     3375.23    109.04 o 
   7   3   5     4134.85     4085.29    153.37 o 
   8   3   5     6501.35     6758.34    141.05 o 
   9   3   5     1103.81     1096.47     60.93 o 
  10   3   5     6456.81     6329.28    153.35 o 
  11   3   5     5895.41     5846.33    154.48 o 
  12   3   5      342.87      333.36     39.87 o 
  13   3   5      289.90      260.01     39.89 o 
  14   3   5      867.71      745.15     69.20 o 
  15   3   5      303.08      162.64     70.88 o 
 -11   4   5      243.05      558.30    145.62 o 
 -10   4   5      127.37       69.20     84.62 o 
  -9   4   5     1213.88     1073.39    155.73 o 
  -8   4   5     3671.22     3431.66    249.61 o 
  -7   4   5     2337.81     2472.51    201.68 o 
  -6   4   5     1019.11      809.30    117.81 o 
  -5   4   5     3328.90     3059.59    197.89 o 
  -4   4   5    11653.20    11736.52    372.74 o 
  -3   4   5    10207.35     9531.67    555.35 o 
  -2   4   5     2811.60     2786.46     58.62 o 
  -1   4   5      318.87      326.98     19.48 o 
   0   4   5    18288.27    18617.80    158.52 o 
   1   4   5    29335.57    29511.34    262.34 o 
   2   4   5     6699.45     6806.82     86.04 o 
   3   4   5     1056.97     1068.31     34.20 o 
   4   4   5     3269.95     3196.17    151.60 o 
   5   4   5     1441.42     1403.94     66.42 o 
   6   4   5     4626.74     4654.06    131.57 o 
   7   4   5     7752.06     8000.21    191.37 o 
   8   4   5       82.91      143.47     30.54 o 
   9   4   5     8979.96     8819.69    173.50 o 
  10   4   5     6737.09     6777.62    206.59 o 
  11   4   5      681.86      627.64     52.81 o 
  12   4   5     1063.98     1023.34     61.45 o 
  13   4   5      742.63      730.05     91.31 o 
  14   4   5      290.82      244.86     45.72 o 
  15   4   5      147.45       97.94     44.03 o 
 -11   5   5      168.79      354.23    138.78 o 
 -10   5   5     1232.48     1317.19    190.30 o 
  -9   5   5     1564.14     1543.49    191.63 o 
  -8   5   5     1074.78     1242.39    170.38 o 
  -7   5   5        7.22      -28.37     74.52 o 
  -6   5   5     4409.66     4042.80    252.23 o 
  -5   5   5     9969.87     9728.04    375.88 o 
  -4   5   5     4942.18     5026.28    248.54 o 
  -3   5   5     2926.29     2013.18    234.21 o 
  -2   5   5      299.83      310.25     22.82 o 
  -1   5   5    12246.90    12115.46    133.15 o 
   0   5   5    32805.49    32850.52    246.13 o 
   1   5   5    14356.72    14453.85    163.33 o 
   2   5   5     2189.41     2137.56     46.74 o 
   3   5   5    10959.55    11419.29    237.21 o 
   4   5   5     3441.68     3433.79     73.42 o 
   5   5   5     2827.89     2930.98     94.99 o 
   6   5   5     1339.88     1450.12    130.92 o 
   7   5   5      359.52      297.85     66.14 o 
   8   5   5     7497.71     7188.63    166.12 o 
   9   5   5    12281.49    12270.79    258.46 o 
  10   5   5     1053.17     1091.70     57.73 o 
  11   5   5      195.87      254.56     42.42 o 
  12   5   5      785.33      746.34     62.30 o 
  13   5   5      231.19      257.69     45.66 o 
  14   5   5       82.13       -1.03     38.10 o 
  15   5   5       79.58      -51.28     58.75 o 
 -10   6   5     2377.00     2724.63    266.61 o 
  -9   6   5     1265.28     1160.64    180.56 o 
  -8   6   5      307.28      211.83     94.94 o 
  -7   6   5      971.73     1032.84    151.08 o 
  -6   6   5     1669.19     1584.26    168.25 o 
  -5   6   5     2761.18     2788.44    202.81 o 
  -4   6   5     2113.56     2157.12    168.56 o 
  -3   6   5       29.57      -11.23     96.73 o 
  -2   6   5     7352.56     7135.45     95.15 o 
  -1   6   5    27859.54    27371.25    240.58 o 
   0   6   5     5720.34     5650.42    105.67 o 
   1   6   5      249.49      274.82     23.33 o 
   2   6   5    10906.15    11074.67    164.08 o 
   3   6   5     1069.88     1096.28     41.30 o 
   4   6   5      203.50      237.10     20.78 o 
   5   6   5     1581.07     1420.77     44.95 o 
   6   6   5     2145.41     2307.11     87.49 o 
   7   6   5     1865.83     1772.03     58.20 o 
   8   6   5     9440.81     9687.26    442.15 o 
   9   6   5     7326.52     7262.29    236.35 o 
  10   6   5      465.84      437.63     37.79 o 
  11   6   5     1640.01     1605.48    132.42 o 
  12   6   5      183.09      233.95     52.76 o 
  13   6   5      100.27        7.69     50.57 o 
  14   6   5       71.31      -33.68     49.28 o 
  15   6   5      139.42       93.50     55.36 o 
  -9   7   5       18.94       44.86     88.05 o 
  -8   7   5      589.40      411.55    110.32 o 
  -7   7   5     2488.33     2843.06    239.75 o 
  -6   7   5     2089.36     2204.47    202.74 o 
  -5   7   5       97.89      136.22     71.63 o 
  -4   7   5      138.97       92.47     62.20 o 
  -3   7   5     5213.07     5226.82    190.91 o 
  -2   7   5     9696.16     9310.47    117.12 o 
  -1   7   5     9922.54     9856.11    147.31 o 
   0   7   5       63.38       51.07     15.54 o 
   1   7   5     1584.70     1647.10     67.94 o 
   2   7   5     5263.68     5006.67     79.79 o 
   3   7   5      942.67     1000.33     34.12 o 
   4   7   5     1144.62     1153.47     72.90 o 
   5   7   5      473.48      420.95     81.92 o 
   6   7   5     1473.19     1301.03     60.82 o 
   7   7   5     9644.13     9010.53    337.09 o 
   8   7   5    12030.26    11879.64    188.47 o 
   9   7   5      220.71      169.01     27.76 o 
  10   7   5      569.89      570.97     48.86 o 
  11   7   5     1540.70     1503.58     76.81 o 
  12   7   5      235.55      187.10     54.85 o 
  13   7   5       79.90      102.59     48.75 o 
  14   7   5      309.34      290.51     67.72 o 
  15   7   5      435.25      472.18     77.31 o 
  -9   8   5     1296.50     1491.00    208.34 o 
  -8   8   5     1509.97     1345.89    192.75 o 
  -7   8   5     1008.89     1270.13    172.32 o 
  -6   8   5      209.94      181.01     86.23 o 
  -5   8   5       56.93       45.57     68.14 o 
  -4   8   5      314.61      308.75     92.30 o 
  -3   8   5     5797.78     6029.69    302.34 o 
  -2   8   5    10467.24    10086.75    224.74 o 
  -1   8   5      291.34      324.77     26.50 o 
   0   8   5     1431.72     1487.40     59.11 o 
   1   8   5     2158.56     1957.66     73.40 o 
   2   8   5      169.00      191.23     19.31 o 
   3   8   5      114.35      158.31     18.07 o 
   4   8   5       26.31       26.47     16.08 o 
   5   8   5      380.67      520.98     86.66 o 
   6   8   5     7277.57     7439.24    283.52 o 
   7   8   5     2473.59     2653.36     84.82 o 
   8   8   5       31.51       41.03     44.47 o 
   9   8   5     2446.45     2392.98    191.08 o 
  10   8   5     1174.25     1216.06    142.57 o 
  11   8   5      823.15      940.92    136.88 o 
  12   8   5       70.61       92.79     84.86 o 
  13   8   5      131.70       33.96     53.60 o 
  14   8   5      718.01      719.10     94.59 o 
  15   8   5      725.52      783.82    100.20 o 
  -8   9   5      430.78      431.41    128.21 o 
  -7   9   5      355.83      470.75    133.71 o 
  -6   9   5        0.13      -89.17     89.17 o 
  -5   9   5      164.56       -3.97     74.56 o 
  -4   9   5     2931.37     3281.11    234.20 o 
  -3   9   5     3707.38     3937.82    173.48 o 
  -2   9   5     1952.60     1822.13     94.38 o 
  -1   9   5     2307.92     2447.19     78.55 o 
   0   9   5     8010.96     8005.34    146.61 o 
   1   9   5      213.28      223.48     28.89 o 
   2   9   5      830.88      793.41     50.54 o 
   3   9   5      652.90      593.87     34.75 o 
   4   9   5       72.22       72.00     24.41 o 
   5   9   5     3031.30     3128.96    192.85 o 
   6   9   5     4554.62     4822.28    250.06 o 
   7   9   5      153.84       79.45     63.73 o 
   8   9   5      788.00      508.01    104.88 o 
   9   9   5     2005.28     1889.92    175.88 o 
  10   9   5     1311.13     1390.51    165.55 o 
  11   9   5       85.94      -79.28     91.55 o 
  12   9   5       20.79      -35.59     85.40 o 
  13   9   5      808.12      795.84    141.55 o 
  14   9   5     1058.38     1041.75    158.96 o 
  -7  10   5       29.86      -39.94    100.31 o 
  -6  10   5       54.73      -16.28     87.98 o 
  -5  10   5      966.93      892.10    140.81 o 
  -4  10   5     2263.07     2686.53    221.59 o 
  -3  10   5     1556.18     1609.89    118.11 o 
  -2  10   5      271.35      265.36     58.30 o 
  -1  10   5     1653.90     1652.71     67.56 o 
   0  10   5     1931.17     2014.71     74.62 o 
   1  10   5      175.20      199.44     29.52 o 
   2  10   5      206.81      198.58     29.72 o 
   3  10   5     1346.09     1293.51     45.23 o 
   4  10   5      783.11      838.08    106.77 o 
   5  10   5     2547.52     2569.11    182.42 o 
   6  10   5      731.44      681.66    101.04 o 
   7  10   5      822.73      858.48    122.57 o 
   8  10   5     1116.18      926.41    130.89 o 
   9  10   5      801.43      867.08    128.19 o 
  10  10   5      552.50      636.80    117.18 o 
  11  10   5       50.03      -52.42     78.68 o 
  12  10   5      467.72      378.59    116.88 o 
  13  10   5      487.91      448.39    121.65 o 
  14  10   5       85.47       19.81     89.25 o 
  -6  11   5      417.99      355.88    115.56 o 
  -5  11   5     1623.54     1664.81    197.89 o 
  -4  11   5      916.38      906.78    140.52 o 
  -3  11   5      207.78      310.53     66.38 o 
  -2  11   5     2136.68     2178.31    136.38 o 
  -1  11   5     2413.56     2447.49    112.75 o 
   0  11   5     1468.08     1359.49     65.05 o 
   1  11   5      144.47       92.81     26.87 o 
   2  11   5      194.32      156.29     44.47 o 
   3  11   5      245.45      197.59     63.64 o 
   4  11   5     2990.18     3264.36    142.80 o 
   5  11   5     1079.77     1028.11    124.12 o 
   6  11   5      357.71      282.59     84.31 o 
   7  11   5     1962.72     1892.82    172.24 o 
   8  11   5     1729.90     1750.32    177.73 o 
   9  11   5      472.52      596.26    115.73 o 
  10  11   5      246.41      233.40     97.98 o 
  11  11   5      253.36      200.53     96.57 o 
  12  11   5     1406.94     1419.03    175.66 o 
  13  11   5      263.63      251.90    107.53 o 
  14  11   5      101.21      102.10    106.05 o 
  -4  12   5        2.07      186.74     96.44 o 
  -3  12   5      936.62     1120.94    113.76 o 
  -2  12   5      852.00      982.95    197.19 o 
  -1  12   5      297.92      277.65     65.05 o 
   0  12   5      244.08      228.19     84.09 o 
   1  12   5       25.00       33.55     31.37 o 
   2  12   5      794.77      617.39    101.85 o 
   3  12   5      750.03      714.60     76.47 o 
   4  12   5      281.24      287.54     50.28 o 
   5  12   5      224.07      241.03     50.38 o 
   6  12   5     1934.85     1647.44    165.87 o 
   7  12   5     1610.91     1561.30    165.28 o 
   8  12   5     1233.20     1234.33    159.63 o 
   9  12   5      569.49      509.81    112.78 o 
  10  12   5      155.36      117.08     79.69 o 
  11  12   5     1174.55     1459.09    191.45 o 
  12  12   5      871.67      852.57    157.62 o 
  13  12   5       25.20      191.17     98.59 o 
  -3  13   5     1367.59     1377.76    166.62 o 
  -2  13   5      372.29      353.05    124.76 o 
  -1  13   5      133.85      179.00     94.62 o 
   0  13   5       44.99       13.97     81.21 o 
   1  13   5      394.07      407.18     72.10 o 
   2  13   5     1608.73     1654.46     93.30 o 
   3  13   5      145.84      114.56     40.57 o 
   4  13   5      448.83      439.57     65.95 o 
   5  13   5     1120.91     1062.74     93.94 o 
   6  13   5      812.88      970.74    117.24 o 
   7  13   5      776.88      812.72    132.25 o 
   8  13   5      190.23      128.28     84.64 o 
   9  13   5      136.33      113.17     84.81 o 
  10  13   5     2152.49     2180.07    223.47 o 
  11  13   5      933.98      917.82    160.57 o 
  12  13   5        4.73      121.56    100.96 o 
  -1  14   5       39.80       -6.84     84.26 o 
   0  14   5      185.54       70.95     87.10 o 
   1  14   5     1233.82     1333.20    299.32 o 
   2  14   5      481.73      478.31    125.83 o 
   3  14   5      103.78       -6.54     52.45 o 
   4  14   5      556.09      367.59     87.27 o 
   5  14   5      281.83      427.83    105.96 o 
   6  14   5      228.81      344.96    105.66 o 
   7  14   5       15.02      -64.14     88.12 o 
   8  14   5       55.30      -34.46     78.37 o 
   9  14   5     1477.96     1940.63    209.69 o 
  10  14   5     2478.26     2657.13    247.86 o 
  11  14   5      234.19      219.94    106.94 o 
   1  15   5      231.57      288.44    118.52 o 
   2  15   5       36.20      -29.59     99.22 o 
   3  15   5      899.52      983.21    171.35 o 
   4  15   5      625.29      648.57     93.33 o 
   5  15   5      171.17      194.07     95.58 o 
   6  15   5      149.19       80.74     77.70 o 
   7  15   5      135.34      268.47    102.80 o 
   8  15   5     1581.95     1484.50    187.71 o 
   9  15   5     1407.96     1564.56    197.37 o 
  -7 -15   6     1146.16     1408.99    192.30 o 
  -6 -15   6      315.05      292.32    111.52 o 
  -5 -15   6        0.10      -63.06     86.73 o 
  -4 -15   6      683.17      654.45    148.70 o 
  -3 -15   6      702.80      869.04    105.58 o 
  -2 -15   6      672.19      737.78    100.19 o 
  -1 -15   6       48.35        3.45     62.05 o 
  -9 -14   6     1506.18     1289.57    185.69 o 
  -8 -14   6     1607.71     1325.40    185.39 o 
  -7 -14   6      302.33      319.89    113.69 o 
  -6 -14   6        0.12      -34.28    104.03 o 
  -5 -14   6      261.91      245.66    100.99 o 
  -4 -14   6      945.79      778.09    138.14 o 
  -3 -14   6      742.79      783.10    100.84 o 
  -2 -14   6        4.83       76.62     90.95 o 
  -1 -14   6      221.51      230.88     70.76 o 
   0 -14   6      737.88      773.34     98.30 o 
   1 -14   6      690.66      508.10    135.24 o 
   2 -14   6      228.00      244.54    105.65 o 
 -10 -13   6      829.79      883.30    160.45 o 
  -9 -13   6     2202.69     2303.97    230.76 o 
  -8 -13   6     1305.82     1323.05    184.53 o 
  -7 -13   6       17.89      -31.52     83.69 o 
  -6 -13   6      509.88      568.06    128.23 o 
  -5 -13   6     1174.69      977.30    146.75 o 
  -4 -13   6      840.52      631.45    124.20 o 
  -3 -13   6      146.44      166.03     81.57 o 
  -2 -13   6      252.38      268.96     67.93 o 
  -1 -13   6      995.32      957.05     99.07 o 
   0 -13   6      403.28      445.10     58.18 o 
   1 -13   6      599.73      650.13     66.56 o 
   2 -13   6       25.36       54.87     52.88 o 
   3 -13   6      253.62      227.37     70.83 o 
   4 -13   6      870.56     1188.73    168.26 o 
 -11 -12   6     1321.28     1353.05    127.91 o 
 -10 -12   6     1963.10     2099.24    150.06 o 
  -9 -12   6     1192.74     1039.24    159.76 o 
  -8 -12   6      284.04      337.35    103.19 o 
  -7 -12   6      578.92      602.88    120.36 o 
  -6 -12   6     1641.62     1627.49    177.10 o 
  -5 -12   6     1314.53     1123.42    142.74 o 
  -4 -12   6       19.21      -22.31     62.20 o 
  -3 -12   6      754.34      578.47    108.91 o 
  -2 -12   6     1016.11      961.50     97.10 o 
  -1 -12   6      837.09      634.14     80.99 o 
   0 -12   6      115.35       56.06     38.50 o 
   1 -12   6       44.17       80.03     35.99 o 
   2 -12   6      616.74      496.10     59.08 o 
   3 -12   6      708.65      830.96     99.85 o 
   4 -12   6     1369.79     1423.55    171.01 o 
   5 -12   6       76.29      -10.42     81.53 o 
 -12 -11   6      214.47      232.86     75.57 o 
 -11 -11   6      876.28      987.78    109.64 o 
 -10 -11   6     1371.96     1243.48    117.69 o 
  -9 -11   6      143.97      229.46     69.86 o 
  -8 -11   6      182.91      205.50     61.11 o 
  -7 -11   6     2735.79     2871.53    225.20 o 
  -6 -11   6     2339.78     2458.95    200.92 o 
  -5 -11   6      393.49      341.49     96.82 o 
  -4 -11   6       96.89       -1.12     65.76 o 
  -3 -11   6      789.30      676.68    105.45 o 
  -2 -11   6      101.71      219.88     68.40 o 
  -1 -11   6       94.25       80.61     49.88 o 
   0 -11   6      233.73      125.41     46.30 o 
   1 -11   6      187.69      199.75     66.49 o 
   2 -11   6     2210.87     2293.05    107.79 o 
   3 -11   6     1397.54     1362.30     86.91 o 
   4 -11   6       72.76       59.98     52.23 o 
   5 -11   6      386.69      395.69     99.58 o 
   6 -11   6      623.23      568.94    121.89 o 
   7 -11   6      309.01      387.95    120.69 o 
 -12 -10   6     1182.16     1280.01    120.30 o 
 -11 -10   6     1343.53     1420.38    136.98 o 
 -10 -10   6      166.43       88.93    103.99 o 
  -9 -10   6      478.16      572.85     81.53 o 
  -8 -10   6     2474.68     2721.80    236.65 o 
  -7 -10   6     3461.58     3453.28    160.19 o 
  -6 -10   6     2425.34     2182.66     94.55 o 
  -5 -10   6        3.03      -14.48     24.28 o 
  -4 -10   6     1133.41     1387.92    143.34 o 
  -3 -10   6     1439.58     1507.62    147.12 o 
  -2 -10   6       85.28       90.35     54.57 o 
  -1 -10   6      121.15      -12.06     48.14 o 
   0 -10   6       75.58       31.13     45.42 o 
   1 -10   6      144.06      222.07     53.35 o 
   2 -10   6     3477.29     3371.64    152.73 o 
   3 -10   6      912.25      908.84     70.94 o 
   4 -10   6      462.08      436.48     75.80 o 
   5 -10   6      831.35     1024.89    146.44 o 
   6 -10   6      711.51      961.88    152.69 o 
   7 -10   6      143.95      111.79     85.15 o 
   8 -10   6       10.14     -110.70    110.70 o 
 -13  -9   6      761.52      736.16    102.71 o 
 -12  -9   6      848.08      790.43     94.15 o 
 -11  -9   6      440.25      289.58     71.87 o 
 -10  -9   6      181.38      241.62     64.73 o 
  -9  -9   6     2619.54     2774.18    148.56 o 
  -8  -9   6     5445.25     5399.94    198.63 o 
  -7  -9   6     2865.67     2766.05    100.38 o 
  -6  -9   6        2.54       -6.55     23.96 o 
  -5  -9   6     1243.59     1268.99     66.89 o 
  -4  -9   6     1707.83     1767.25     82.29 o 
  -3  -9   6      462.21      422.65     77.73 o 
  -2  -9   6       62.57       64.12     59.91 o 
  -1  -9   6      580.13      517.98     65.93 o 
   0  -9   6     1432.15     1439.35     63.19 o 
   1  -9   6     6406.77     6264.81    199.53 o 
   2  -9   6     4128.64     4013.31    159.19 o 
   3  -9   6        8.01        4.47     35.63 o 
   4  -9   6     2142.58     2213.06    168.56 o 
   5  -9   6     1847.36     1793.00    215.02 o 
   6  -9   6      132.30       28.48     77.14 o 
   7  -9   6       10.82     -102.33    102.33 o 
   8  -9   6      147.83      307.66    117.18 o 
   9  -9   6      764.99      994.36    167.97 o 
 -13  -8   6     1006.64      937.44    107.81 o 
 -12  -8   6      399.31      401.67     82.99 o 
 -11  -8   6       12.46       -8.16     89.91 o 
 -10  -8   6     2309.37     2336.66    105.48 o 
  -9  -8   6     4124.58     4036.74    129.73 o 
  -8  -8   6     2080.78     2177.98    124.30 o 
  -7  -8   6       90.61      125.75     60.76 o 
  -6  -8   6     1967.96     2011.74     81.99 o 
  -5  -8   6     2337.84     2314.85     82.25 o 
  -4  -8   6      581.90      582.73     42.06 o 
  -3  -8   6       10.36       29.47     25.65 o 
  -2  -8   6      185.23      249.63     71.73 o 
  -1  -8   6     2090.22     2101.82    150.49 o 
   0  -8   6     4252.75     4248.05    139.87 o 
   1  -8   6     2185.43     2215.86     80.38 o 
   2  -8   6      183.78      124.42     39.56 o 
   3  -8   6     2645.48     2366.13    228.04 o 
   4  -8   6     2324.45     2270.37    161.21 o 
   5  -8   6      817.94      769.04     75.43 o 
   6  -8   6        2.50       77.66     41.73 o 
   7  -8   6      104.92       46.76     75.25 o 
   8  -8   6     1601.67     1760.64    199.20 o 
   9  -8   6     1598.93     1656.60    204.90 o 
  10  -8   6      377.82      362.12    127.47 o 
 -13  -7   6      509.11      365.62    134.93 o 
 -12  -7   6        8.18      -44.63     77.91 o 
 -11  -7   6      723.77      678.64     81.19 o 
 -10  -7   6     4689.12     4799.18    186.31 o 
  -9  -7   6     6371.13     6472.73    167.20 o 
  -8  -7   6      407.46      477.38     48.69 o 
  -7  -7   6     3573.83     3563.63    121.23 o 
  -6  -7   6     2543.99     2478.25    162.63 o 
  -5  -7   6      182.58      170.86     27.45 o 
  -4  -7   6      133.57      126.34     41.16 o 
  -3  -7   6      172.52      151.98     25.54 o 
  -2  -7   6      351.76      294.20     40.64 o 
  -1  -7   6     6851.27     6507.96    101.92 o 
   0  -7   6     3835.73     3740.79     90.23 o 
   1  -7   6      106.38       92.88     33.07 o 
   2  -7   6     6230.86     6069.05    177.05 o 
   3  -7   6     9505.69     8807.50    220.64 o 
   4  -7   6     2273.49     2193.38    155.40 o 
   5  -7   6        5.83       41.19    100.40 o 
   6  -7   6      193.01      119.73     42.04 o 
   7  -7   6     1547.15     1506.53    222.48 o 
   8  -7   6     3041.24     3188.21    252.66 o 
   9  -7   6     1236.54     1145.15    173.89 o 
  10  -7   6       16.71     -115.57    115.57 o 
  11  -7   6      852.00      578.30    149.02 o 
 -13  -6   6       85.08       15.59     69.89 o 
 -12  -6   6      689.33      721.64     84.00 o 
 -11  -6   6     3006.18     3242.72    162.27 o 
 -10  -6   6     3190.41     3046.89    144.04 o 
  -9  -6   6     1496.33     1633.65    102.03 o 
  -8  -6   6      178.75      190.92     43.86 o 
  -7  -6   6     3907.04     3739.16    127.88 o 
  -6  -6   6     5647.08     5564.84    163.81 o 
  -5  -6   6       33.86       11.60     71.87 o 
  -4  -6   6      115.36      178.13     28.28 o 
  -3  -6   6      255.95      344.78     32.40 o 
  -2  -6   6     2498.61     2272.21     70.30 o 
  -1  -6   6    10701.15    10479.33    164.74 o 
   0  -6   6      320.01      283.61     27.99 o 
   1  -6   6    10487.82    10019.96    160.69 o 
   2  -6   6    11970.89    11326.18    239.32 o 
   3  -6   6     7219.19     7144.87    187.22 o 
   4  -6   6       96.18      180.55     55.47 o 
   5  -6   6      756.22      748.16     93.88 o 
   6  -6   6     3818.76     4043.28    245.65 o 
   7  -6   6     2131.45     2410.73    210.92 o 
   8  -6   6     1419.14     1498.77    101.58 o 
   9  -6   6       43.02       84.72     93.41 o 
  10  -6   6     1717.31     1663.70    198.63 o 
  11  -6   6     1973.62     2460.26    244.43 o 
 -13  -5   6      267.57      171.97     88.62 o 
 -12  -5   6     1604.22     1699.53    119.78 o 
 -11  -5   6     2630.87     2738.70    141.43 o 
 -10  -5   6      676.42      636.66     70.13 o 
  -9  -5   6      493.85      588.31     67.50 o 
  -8  -5   6     6636.52     6515.75    221.25 o 
  -7  -5   6     8764.23     9180.34    222.74 o 
  -6  -5   6     1085.61     1113.56     54.73 o 
  -5  -5   6       31.80       27.76     20.57 o 
  -4  -5   6     6748.38     7200.41    263.32 o 
  -3  -5   6     1855.17     1975.78     67.47 o 
  -2  -5   6     9408.50     9625.94    131.73 o 
  -1  -5   6      944.53     1055.21     39.21 o 
   0  -5   6    10723.29    10314.30    189.23 o 
   1  -5   6    20308.50    19466.14    232.50 o 
   2  -5   6     3163.91     2987.98     74.66 o 
   3  -5   6      171.11      178.48     35.23 o 
   4  -5   6     1406.20     1258.24    107.28 o 
   5  -5   6     3289.38     3392.43    176.98 o 
   6  -5   6     9831.10     9679.10    316.43 o 
   7  -5   6     1195.93     1240.65    162.15 o 
   8  -5   6       96.47       81.81     38.82 o 
   9  -5   6     1962.56     2141.55    132.92 o 
  10  -5   6     4394.40     4756.88    314.95 o 
  11  -5   6     1969.87     1985.27    223.51 o 
  12  -5   6      209.09      261.92    119.61 o 
 -13  -4   6      976.45     1083.20    156.56 o 
 -12  -4   6     1742.61     1734.71    118.19 o 
 -11  -4   6      483.86      514.34     70.60 o 
 -10  -4   6      860.40      887.06    153.45 o 
  -9  -4   6     6891.71     6607.79    202.28 o 
  -8  -4   6     4449.83     4598.59    160.35 o 
  -7  -4   6     4700.08     4552.77    248.73 o 
  -6  -4   6      739.21      720.24     58.09 o 
  -5  -4   6     1562.15     1508.52     60.67 o 
  -4  -4   6     9155.70     8824.25    192.33 o 
  -3  -4   6     3927.39     3977.45    177.26 o 
  -2  -4   6     1454.27     1663.60     44.37 o 
  -1  -4   6     1964.45     1936.07     58.47 o 
   0  -4   6    31752.85    30273.73    326.96 o 
   1  -4   6    18628.65    18277.53    295.15 o 
   2  -4   6      163.32      148.82     15.76 o 
   3  -4   6      417.93      398.07     63.05 o 
   4  -4   6     5195.74     4863.32    205.58 o 
   5  -4   6     6244.22     6113.71    234.39 o 
   6  -4   6     2942.09     2683.64    156.74 o 
   7  -4   6       15.25       51.83     34.64 o 
   8  -4   6     9811.57     9934.19    761.83 o 
   9  -4   6     2349.00     2316.51    123.18 o 
  10  -4   6     1455.87     1868.31    195.97 o 
  11  -4   6      336.54      246.33    100.62 o 
  12  -4   6       22.12      197.18    112.22 o 
 -13  -3   6     1136.40     1274.05    163.45 o 
 -12  -3   6      284.45      133.65     73.45 o 
 -11  -3   6       75.79       59.07     44.62 o 
 -10  -3   6     4146.28     4132.48    166.05 o 
  -9  -3   6     8316.04     8446.74    318.13 o 
  -8  -3   6     2018.95     2045.13    107.18 o 
  -7  -3   6      130.46      105.23     34.74 o 
  -6  -3   6     2671.76     2847.65    113.85 o 
  -5  -3   6     4973.16     5182.94    167.35 o 
  -4  -3   6     5603.20     6282.98    123.16 o 
  -3  -3   6     1810.76     1829.44     58.58 o 
  -2  -3   6    17230.69    17298.22    183.84 o 
  -1  -3   6    21115.32    22060.35    362.00 o 
   0  -3   6    34818.53    34830.63    290.93 o 
   1  -3   6     5752.90     5795.80    142.34 o 
   2  -3   6     1938.71     1952.97     74.64 o 
   3  -3   6    13237.60    12887.51    340.81 o 
   4  -3   6    14427.83    13875.66    361.56 o 
   5  -3   6     8122.09     7481.90    256.79 o 
   6  -3   6      137.36      103.67     41.30 o 
   7  -3   6     4305.95     4003.41    191.70 o 
   8  -3   6     8035.61     8185.23    407.59 o 
   9  -3   6     2216.14     2411.33    122.12 o 
  10  -3   6      515.24      503.08     77.70 o 
  11  -3   6       33.69      -37.24     78.02 o 
  12  -3   6     1666.97     1860.67    211.49 o 
  13  -3   6     1994.03     1877.15    218.00 o 
 -13  -2   6      317.42       72.49     80.33 o 
 -12  -2   6      244.60      349.44    108.55 o 
 -11  -2   6     3131.15     2789.58    224.60 o 
 -10  -2   6     4369.00     4502.65    168.40 o 
  -9  -2   6     1923.30     2098.89    110.59 o 
  -8  -2   6      125.53       76.83     37.07 o 
  -7  -2   6     3471.82     3381.45    128.52 o 
  -6  -2   6     6933.52     6482.04    173.08 o 
  -5  -2   6     3066.30     2731.16    104.33 o 
  -4  -2   6      490.16      621.43     40.68 o 
  -3  -2   6     6016.60     6117.58    116.02 o 
  -2  -2   6    39933.46    40258.51    345.71 o 
  -1  -2   6    34663.06    34464.50    382.18 o 
   0  -2   6     7555.06     7646.10     92.92 o 
   1  -2   6     1015.87      986.78     23.26 o 
   2  -2   6     9898.92     9870.31    115.52 o 
   3  -2   6    25198.56    25372.31    292.87 o 
   4  -2   6    19871.76    19165.26    435.27 o 
   5  -2   6      281.34      268.57     48.88 o 
   6  -2   6     6218.59     5996.54    229.02 o 
   7  -2   6     8657.68     8689.94    292.24 o 
   8  -2   6     4594.59     4378.61    157.81 o 
   9  -2   6     1387.28     1378.33    175.65 o 
  10  -2   6       53.69        6.36     37.37 o 
  11  -2   6     1623.70     1679.92    112.01 o 
  12  -2   6     3898.40     4190.57    292.17 o 
  13  -2   6     1192.06      872.45    155.79 o 
 -13  -1   6       79.04      216.73    113.02 o 
 -12  -1   6     1023.02     1134.10    162.18 o 
 -11  -1   6     3138.52     3037.67    240.95 o 
 -10  -1   6     3764.04     3566.41    145.58 o 
  -9  -1   6      178.75      230.14     90.51 o 
  -8  -1   6     4854.42     4857.99    219.86 o 
  -7  -1   6     6604.17     6687.17    178.27 o 
  -6  -1   6     5272.75     5058.55    148.00 o 
  -5  -1   6      269.59      260.77     37.08 o 
  -4  -1   6     6755.80     6845.30    111.42 o 
  -3  -1   6    25392.88    26335.05    254.16 o 
  -2  -1   6    14567.32    14732.06    151.13 o 
  -1  -1   6     1894.83     1918.64     52.62 o 
   0  -1   6     6829.24     7164.88     93.97 o 
   1  -1   6    28988.47    30169.25    307.87 o 
   2  -1   6    39768.76    40852.15    331.30 o 
   3  -1   6    14371.85    14599.39    329.51 o 
   4  -1   6     4158.69     4297.50    104.76 o 
   5  -1   6    15943.58    15604.61    385.22 o 
   6  -1   6    23055.72    23100.94    512.89 o 
   7  -1   6     6421.46     6708.26    254.19 o 
   8  -1   6       63.69       81.93     57.83 o 
   9  -1   6     1584.70     1423.06     93.03 o 
  10  -1   6     2575.15     2551.60    234.28 o 
  11  -1   6     5652.37     5889.43    459.87 o 
  12  -1   6     2174.17     1942.36    125.17 o 
  13  -1   6        3.59       20.71     85.43 o 
  14  -1   6      958.24      788.00    152.70 o 
 -13   0   6      817.45      885.63    160.23 o 
 -12   0   6     2250.75     2171.51    222.63 o 
 -11   0   6     1269.74     1209.56    165.40 o 
 -10   0   6       41.86       -1.80     73.55 o 
  -9   0   6     3658.08     3808.37    138.45 o 
  -8   0   6     9467.63     9579.42    219.44 o 
  -7   0   6     4492.51     4491.38    106.21 o 
  -6   0   6      777.29      782.77     52.41 o 
  -5   0   6     1458.97     1283.31     53.12 o 
  -4   0   6    12405.17    11482.23    149.18 o 
  -3   0   6     5644.42     5247.91    111.04 o 
  -2   0   6     1171.58     1153.71     40.45 o 
  -1   0   6     2322.55     2244.85     49.17 o 
   0   0   6     4646.18     4618.69     81.21 o 
   1   0   6    14366.41    14229.73    150.64 o 
   2   0   6    39942.01    41227.85    348.34 o 
   3   0   6      760.63      800.71     40.66 o 
   4   0   6     1475.82     1221.97     94.52 o 
   5   0   6    18556.65    19045.47    349.42 o 
   6   0   6    10730.02    10472.24    211.02 o 
   7   0   6      418.54      420.51     69.13 o 
   8   0   6      371.98      424.44     73.05 o 
   9   0   6     3082.18     2922.38    130.26 o 
  10   0   6     2293.32     2384.72    124.38 o 
  11   0   6     4309.00     4426.85    245.15 o 
  12   0   6       53.61       82.56     60.73 o 
  13   0   6     1160.85     1186.08    102.06 o 
  14   0   6      941.32     1000.27    161.36 o 
 -12   1   6      925.30      904.51    161.58 o 
 -11   1   6        8.49       90.15     92.39 o 
 -10   1   6     1267.17     1325.97    161.39 o 
  -9   1   6     6843.28     6902.53    347.29 o 
  -8   1   6     6109.13     6083.06    190.35 o 
  -7   1   6      161.10      185.08     21.86 o 
  -6   1   6     4764.81     4671.96     81.96 o 
  -5   1   6     8462.00     8273.00    152.92 o 
  -4   1   6    19369.49    19740.61    257.61 o 
  -3   1   6      370.36      372.08     21.13 o 
  -2   1   6     8060.06     8345.48     98.72 o 
  -1   1   6    15306.39    15669.33    143.31 o 
   0   1   6    14397.64    13768.09    137.84 o 
   1   1   6    14845.40    15353.04    167.48 o 
   2   1   6    20180.62    21203.75    303.65 o 
   3   1   6      316.72      237.75     15.94 o 
   4   1   6    19132.53    18679.25    254.84 o 
   5   1   6    10517.55    10435.41    181.14 o 
   6   1   6      130.54      114.46     31.37 o 
   7   1   6     3103.00     3107.11    103.16 o 
   8   1   6     2423.83     2596.38    247.36 o 
   9   1   6     6518.43     6650.27    170.62 o 
  10   1   6     4825.98     4700.11    154.75 o 
  11   1   6      486.97      552.93     70.73 o 
  12   1   6     1971.41     2008.40     95.63 o 
  13   1   6     1905.18     1839.80     82.91 o 
  14   1   6      713.21      650.48    135.49 o 
 -12   2   6        6.44       -5.33     93.56 o 
 -11   2   6     2049.23     1984.54    217.68 o 
 -10   2   6     5150.48     5240.10    323.44 o 
  -9   2   6     5597.18     5281.20    314.76 o 
  -8   2   6      848.36      816.98    132.54 o 
  -7   2   6     2706.72     2733.41     89.10 o 
  -6   2   6    17392.79    16659.61    232.75 o 
  -5   2   6     6282.60     6321.12    101.31 o 
  -4   2   6     1607.93     1618.98     44.62 o 
  -3   2   6      387.32      317.61     19.69 o 
  -2   2   6     5872.89     5643.72     79.69 o 
  -1   2   6     8203.24     7811.72     96.52 o 
   0   2   6    21055.18    20997.52    178.16 o 
   1   2   6    13516.87    14159.90    141.89 o 
   2   2   6       84.74       84.57     18.01 o 
   3   2   6    28211.18    29076.04    277.42 o 
   4   2   6    10306.23    10196.92    257.10 o 
   5   2   6      139.26       97.70     39.71 o 
   6   2   6      503.50      372.88     65.54 o 
   7   2   6     1863.66     1912.78     83.52 o 
   8   2   6     3502.09     3456.24    120.31 o 
   9   2   6     6688.95     6788.21    149.51 o 
  10   2   6      450.98      470.39     88.34 o 
  11   2   6      898.13      783.13     59.55 o 
  12   2   6     4005.21     4198.54    136.85 o 
  13   2   6      687.02      692.00     54.85 o 
  14   2   6      128.71       76.11     45.65 o 
  15   2   6      234.01       88.40     79.38 o 
 -11   3   6     2443.53     2171.94    226.79 o 
 -10   3   6     1933.72     1957.51    213.92 o 
  -9   3   6      938.17     1006.36    160.52 o 
  -8   3   6     1265.42     1388.51    163.16 o 
  -7   3   6     4264.59     4336.57    262.09 o 
  -6   3   6     5033.12     4937.36    263.79 o 
  -5   3   6      412.28      328.55     27.26 o 
  -4   3   6     3115.40     2721.10    141.89 o 
  -3   3   6     8446.50     8181.93    107.57 o 
  -2   3   6    17359.18    17220.57    197.96 o 
  -1   3   6    14487.41    14713.05    170.23 o 
   0   3   6     4252.21     4133.26     66.81 o 
   1   3   6     1400.43     1534.50     40.89 o 
   2   3   6    29958.25    30394.81    280.86 o 
   3   3   6    22217.42    22608.81    291.76 o 
   4   3   6     6188.10     6411.44     99.67 o 
   5   3   6      459.15      481.09     37.19 o 
   6   3   6     2328.63     2515.40    153.45 o 
   7   3   6     1889.06     1783.87    104.00 o 
   8   3   6     3959.74     4201.13    177.11 o 
   9   3   6     1716.47     1632.01     73.52 o 
  10   3   6      536.03      576.61     51.24 o 
  11   3   6     3298.88     3337.36    116.31 o 
  12   3   6     1934.41     1867.90     92.15 o 
  13   3   6       28.45       68.97     33.58 o 
  14   3   6      415.10      453.55     49.07 o 
  15   3   6      553.12      663.23     85.03 o 
 -11   4   6     1946.48     2187.50    245.24 o 
 -10   4   6      196.54      203.95     96.63 o 
  -9   4   6      491.27      403.17    117.78 o 
  -8   4   6     3502.90     3449.09    256.88 o 
  -7   4   6     7942.64     8058.14    373.16 o 
  -6   4   6      788.08      766.02    117.38 o 
  -5   4   6     3474.56     3451.44    215.43 o 
  -4   4   6     3509.36     2781.80    325.19 o 
  -3   4   6     3919.98     3701.83    133.83 o 
  -2   4   6     5220.65     5205.63    102.63 o 
  -1   4   6     7952.97     7776.65    101.08 o 
   0   4   6     2494.05     2510.51     59.26 o 
   1   4   6    10196.86     9963.05    130.88 o 
   2   4   6    20120.09    20319.94    223.11 o 
   3   4   6     4601.60     4918.11     83.38 o 
   4   4   6     1586.21     1852.72     69.04 o 
   5   4   6      393.91      471.13     42.91 o 
   6   4   6      231.05      339.95     68.45 o 
   7   4   6      894.27      995.52    109.68 o 
   8   4   6     1428.42     1327.36     81.28 o 
   9   4   6      233.09      229.41     35.11 o 
  10   4   6     4656.63     4818.06    132.70 o 
  11   4   6     3818.51     3696.03    122.50 o 
  12   4   6      394.74      370.13     47.72 o 
  13   4   6        2.98       19.49     37.35 o 
  14   4   6      173.47      128.09     35.98 o 
  15   4   6      339.27      371.43     56.11 o 
 -10   5   6      234.33       -8.31     94.74 o 
  -9   5   6     1695.44     2152.94    225.71 o 
  -8   5   6     2983.33     2917.90    246.26 o 
  -7   5   6     2914.09     2875.46    226.61 o 
  -6   5   6      160.82       70.55     59.29 o 
  -5   5   6     1711.69     1311.77    142.65 o 
  -4   5   6     3024.63     3213.71    145.81 o 
  -3   5   6     1420.14     1325.67     47.54 o 
  -2   5   6     1912.10     1837.39     44.79 o 
  -1   5   6       73.15       35.38     14.15 o 
   0   5   6    14003.72    14359.14    156.00 o 
   1   5   6     9716.00     9808.96    133.32 o 
   2   5   6     8170.71     7863.87    112.56 o 
   3   5   6       29.16        7.48     14.55 o 
   4   5   6     3922.11     4008.79     74.36 o 
   5   5   6     4654.82     5326.56    103.82 o 
   6   5   6     1580.49     1772.70    104.67 o 
   7   5   6      991.53      870.39    102.17 o 
   8   5   6       77.86       86.69     51.88 o 
   9   5   6     3265.56     3489.26    106.63 o 
  10   5   6     4099.31     3929.48    162.10 o 
  11   5   6     1079.56     1100.09     69.01 o 
  12   5   6       20.02        2.20     29.59 o 
  13   5   6      106.02       40.21     31.09 o 
  14   5   6      813.37      746.95     60.48 o 
  15   5   6      684.48      819.46     94.72 o 
 -10   6   6     1387.26     1606.23    214.10 o 
  -9   6   6     3110.42     3257.89    279.43 o 
  -8   6   6      849.04      833.66    140.39 o 
  -7   6   6        8.52       46.70     72.79 o 
  -6   6   6     1393.46     1149.36    149.83 o 
  -5   6   6     3191.52     3228.75    221.57 o 
  -4   6   6     1113.29     1054.10     88.82 o 
  -3   6   6      638.19      529.77     46.95 o 
  -2   6   6       85.99       79.23     14.70 o 
  -1   6   6     1386.12     1493.25     54.16 o 
   0   6   6    18526.54    18583.21    191.27 o 
   1   6   6     4897.51     4991.63    150.08 o 
   2   6   6       50.82       29.23     14.02 o 
   3   6   6     1364.10     1403.52     51.31 o 
   4   6   6      238.48      303.13     24.98 o 
   5   6   6      337.03      381.83     28.04 o 
   6   6   6     1622.36     1712.62     56.97 o 
   7   6   6       92.98       27.23     58.38 o 
   8   6   6     3481.61     3701.01    119.94 o 
   9   6   6     6074.80     6277.60    171.53 o 
  10   6   6      380.16      337.23     38.96 o 
  11   6   6      107.16      101.74     51.61 o 
  12   6   6      249.03      277.44     39.58 o 
  13   6   6      893.50      880.17     75.59 o 
  14   6   6      694.58      611.83    127.23 o 
  15   6   6      309.50      192.36     64.40 o 
  -9   7   6     1307.82     1353.79    188.65 o 
  -8   7   6        6.97      197.23    101.57 o 
  -7   7   6      259.60      230.47     96.12 o 
  -6   7   6      649.70      591.75    114.02 o 
  -5   7   6     1631.89     1665.54    169.80 o 
  -4   7   6     2052.62     2145.11    183.05 o 
  -3   7   6      134.23       95.76     27.66 o 
  -2   7   6      482.15      483.89     26.62 o 
  -1   7   6     6047.46     6022.13     98.47 o 
   0   7   6    10469.36    10072.89    136.33 o 
   1   7   6      213.12      202.72     26.75 o 
   2   7   6      507.36      499.90     29.74 o 
   3   7   6      882.91      924.06     44.03 o 
   4   7   6      353.46      342.71     26.12 o 
   5   7   6      517.40      615.30    100.87 o 
   6   7   6       32.29       31.07     13.92 o 
   7   7   6     2574.32     2643.89     70.89 o 
   8   7   6     3306.20     3503.43    139.30 o 
   9   7   6     1040.02     1112.59     87.91 o 
  10   7   6      283.82      288.18     39.82 o 
  11   7   6      525.69      509.37     58.37 o 
  12   7   6      343.09      260.82    114.77 o 
  13   7   6     2038.75     1927.81    131.78 o 
  14   7   6      395.12      318.68     73.92 o 
  15   7   6       59.63       -5.45     55.61 o 
  -8   8   6      485.27      481.66    125.46 o 
  -7   8   6     1497.67     1495.25    201.10 o 
  -6   8   6     1269.67     1303.56    166.62 o 
  -5   8   6      790.61      818.57    130.71 o 
  -4   8   6      216.95      146.97     68.97 o 
  -3   8   6      851.93      965.02     89.53 o 
  -2   8   6    11082.48    10645.59    289.66 o 
  -1   8   6     6974.93     7053.44    112.04 o 
   0   8   6     3221.77     3042.23    108.34 o 
   1   8   6     3090.74     3179.31     86.96 o 
   2   8   6     1357.63     1354.83     70.72 o 
   3   8   6     1788.80     1824.89     55.50 o 
   4   8   6      301.77      294.25     22.73 o 
   5   8   6      208.91      151.84     20.45 o 
   6   8   6      483.79      457.86     27.72 o 
   7   8   6     3573.60     3511.74    143.12 o 
   8   8   6     4161.33     3753.05    204.23 o 
   9   8   6      110.72      116.42     52.30 o 
  10   8   6      433.71      396.20     69.69 o 
  11   8   6     1273.14     1191.83    104.18 o 
  12   8   6      872.11      779.45    135.13 o 
  13   8   6      936.43      882.00    147.37 o 
  14   8   6       73.00      175.27    108.79 o 
  15   8   6     1164.65     1180.39    118.08 o 
  -7   9   6      976.96     1175.67    173.90 o 
  -6   9   6      396.25      670.00    136.65 o 
  -5   9   6      168.85      105.38     82.93 o 
  -4   9   6      804.02      581.36    109.68 o 
  -3   9   6     1939.49     1974.77    179.90 o 
  -2   9   6     2213.39     2478.94    110.66 o 
  -1   9   6      169.48      127.51     26.60 o 
   0   9   6      487.88      425.33     37.58 o 
   1   9   6     1776.35     1726.91     84.21 o 
   2   9   6     2464.36     2324.63     69.90 o 
   3   9   6     1700.21     1632.68     53.77 o 
   4   9   6      749.68      636.39     33.13 o 
   5   9   6     1385.40     1205.25    104.62 o 
   6   9   6     3392.19     3496.03    213.64 o 
   7   9   6     1388.82     1363.45    140.10 o 
   8   9   6      117.48       74.58     75.40 o 
   9   9   6      834.01      721.19    114.16 o 
  10   9   6     4550.70     4350.21    275.51 o 
  11   9   6     3074.90     3329.44    244.70 o 
  12   9   6      990.46      828.07    137.98 o 
  13   9   6       51.69       39.43     87.54 o 
  14   9   6     1988.29     2234.43    228.11 o 
  -6  10   6       40.53      204.41    105.09 o 
  -5  10   6      223.73      322.61    102.96 o 
  -4  10   6      945.43     1224.39    163.82 o 
  -3  10   6     2058.84     2041.21    133.16 o 
  -2  10   6      126.49       62.32     36.34 o 
  -1  10   6       47.15      -14.27     35.19 o 
   0  10   6     2994.27     3055.25     93.64 o 
   1  10   6     2100.43     2192.89     79.60 o 
   2  10   6     2295.09     2369.83    106.89 o 
   3  10   6      316.39      327.70     27.40 o 
   4  10   6      625.51      488.83     89.41 o 
   5  10   6     3277.50     3249.71    209.61 o 
   6  10   6     2265.00     2202.60    175.20 o 
   7  10   6      403.73      473.57     97.39 o 
   8  10   6     1246.26     1445.32    158.81 o 
   9  10   6      650.96      684.32    121.56 o 
  10  10   6     2151.42     2099.30    205.80 o 
  11  10   6     2384.43     2789.08    238.06 o 
  12  10   6       17.44      -42.34     76.38 o 
  13  10   6      840.19      818.80    158.53 o 
  14  10   6     1382.01     1747.36    211.71 o 
  -5  11   6      703.11     1012.17    164.73 o 
  -4  11   6     1552.91     1647.79    185.33 o 
  -3  11   6      887.89      961.96    137.60 o 
  -2  11   6      226.70      103.84     52.65 o 
  -1  11   6      878.76      890.40     73.16 o 
   0  11   6     1046.83     1032.05     73.97 o 
   1  11   6     1509.91     1454.87    102.30 o 
   2  11   6        0.36      -13.86     26.74 o 
   3  11   6       88.64       56.08     38.87 o 
   4  11   6     4009.18     3979.22    213.25 o 
   5  11   6     1406.30     1529.26    151.35 o 
   6  11   6       12.82      -44.53     62.70 o 
   7  11   6     2140.67     2109.67    187.92 o 
   8  11   6     2456.81     2326.98    200.27 o 
   9  11   6     2092.41     1914.22    195.26 o 
  10  11   6     2380.61     2233.79    212.45 o 
  11  11   6      401.91      476.82    123.16 o 
  12  11   6     2378.59     2595.74    245.11 o 
  13  11   6     2165.49     2249.84    228.62 o 
  -4  12   6      394.04      380.70    114.33 o 
  -3  12   6        8.99      -69.75     71.54 o 
  -2  12   6     1035.83     1073.68    104.85 o 
  -1  12   6     1013.71      954.12     98.63 o 
   0  12   6      645.67      799.22     70.51 o 
   1  12   6      594.76      609.65     84.69 o 
   2  12   6      268.11      290.32     47.90 o 
   3  12   6     1586.63     1624.10    107.01 o 
   4  12   6     1782.69     1839.25    115.67 o 
   5  12   6       94.90       30.98     44.19 o 
   6  12   6      713.64      649.71    110.62 o 
   7  12   6     2095.79     2184.35    194.40 o 
   8  12   6     2294.72     2290.71    207.83 o 
   9  12   6      673.64      948.70    145.31 o 
  10  12   6      166.78      166.51     87.80 o 
  11  12   6      677.94      602.63    137.92 o 
  12  12   6     3786.29     4026.39    302.06 o 
  13  12   6      931.52      880.30    165.72 o 
  -2  13   6     1531.66     1436.60    188.21 o 
  -1  13   6      975.80      884.30    155.55 o 
   0  13   6      130.66       49.76    173.22 o 
   1  13   6      120.29       33.00     89.02 o 
   2  13   6     2020.91     2015.12    155.95 o 
   3  13   6     1441.99     1460.61     91.98 o 
   4  13   6       37.56       58.91     45.11 o 
   5  13   6     1243.16     1196.12    141.21 o 
   6  13   6     1628.80     1618.34    208.35 o 
   7  13   6     1205.53     1203.37    155.11 o 
   8  13   6     1054.86     1068.43    156.94 o 
   9  13   6       23.59       16.31     75.35 o 
  10  13   6      747.76      731.41    151.23 o 
  11  13   6     2330.87     2651.67    251.32 o 
  12  13   6     1310.17     1433.53    203.01 o 
  -1  14   6       78.88       69.07     87.75 o 
   0  14   6      140.09       77.68     89.06 o 
   1  14   6      799.06      700.32     98.05 o 
   2  14   6     1680.23     1642.96    316.90 o 
   3  14   6      147.77      210.68     65.39 o 
   4  14   6      473.70      444.92     70.47 o 
   5  14   6     1083.12      745.15    129.26 o 
   6  14   6      740.66      830.11    131.20 o 
   7  14   6      154.48      -70.31     80.44 o 
   8  14   6       96.57       70.61     76.43 o 
   9  14   6      753.10      682.68    140.84 o 
  10  14   6     2471.20     2484.22    243.73 o 
  11  14   6     1730.68     1874.67    220.51 o 
   2  15   6      273.69      127.04    100.83 o 
   3  15   6      335.23      262.33    105.03 o 
   4  15   6     1027.66     1440.36    206.08 o 
   5  15   6      465.91      493.86    113.91 o 
   6  15   6      188.35      197.37     92.22 o 
   7  15   6       60.17      -88.17     98.50 o 
   8  15   6       87.68      -47.61     93.84 o 
   9  15   6     1814.64     2090.67    225.06 o 
  -6 -15   7      916.63     1181.26    180.75 o 
  -5 -15   7      320.10       37.81     85.60 o 
  -4 -15   7        5.05      -37.44     69.62 o 
  -3 -15   7      225.68      243.37    179.90 o 
  -2 -15   7      331.24      538.97    159.95 o 
  -1 -15   7       76.85       85.93     85.64 o 
  -8 -14   7      473.80      468.98    136.49 o 
  -7 -14   7      746.99      404.82    113.13 o 
  -6 -14   7      363.09      470.78    123.44 o 
  -5 -14   7        0.38      -74.36     85.87 o 
  -4 -14   7      213.20      393.90    116.66 o 
  -3 -14   7      367.54      348.65     79.82 o 
  -2 -14   7       65.14      -40.26     63.42 o 
  -1 -14   7        3.69       20.13     53.56 o 
   0 -14   7      228.14      320.51     75.34 o 
   1 -14   7       41.75      -40.12     85.67 o 
   2 -14   7      603.67      546.73    142.99 o 
 -10 -13   7       16.12      -71.05     93.73 o 
  -9 -13   7      327.72      446.39    130.64 o 
  -8 -13   7     2084.74     2459.14    236.16 o 
  -7 -13   7     1564.68     1470.57    186.04 o 
  -6 -13   7      144.10       17.29     74.75 o 
  -5 -13   7      336.77      393.49    110.56 o 
  -4 -13   7      725.76      903.59    137.07 o 
  -3 -13   7      604.42      791.25    123.82 o 
  -2 -13   7      115.94      103.62     54.39 o 
  -1 -13   7       36.33       19.12    137.08 o 
   0 -13   7      192.93      213.09     52.80 o 
   1 -13   7      189.08      178.42     43.90 o 
   2 -13   7      394.06      412.99     75.70 o 
   3 -13   7       20.32       82.01    135.12 o 
   4 -13   7      541.56      396.54    111.62 o 
 -11 -12   7        2.83       24.06     61.20 o 
 -10 -12   7      194.31      183.69     63.07 o 
  -9 -12   7     1204.63     1141.74    174.72 o 
  -8 -12   7     1523.04     1475.18    181.73 o 
  -7 -12   7      192.73      367.29    108.44 o 
  -6 -12   7      362.23      403.98    103.67 o 
  -5 -12   7      639.74      712.77    121.76 o 
  -4 -12   7      796.18      902.83    134.23 o 
  -3 -12   7      172.72      163.74     84.18 o 
  -2 -12   7       39.39      -30.96     50.99 o 
  -1 -12   7      614.31      524.37     76.15 o 
   0 -12   7      802.40      696.36     86.43 o 
   1 -12   7      259.56      254.54     50.92 o 
   2 -12   7       30.50       29.18     39.37 o 
   3 -12   7      353.51      369.84    106.16 o 
   4 -12   7     1174.00     1290.55    164.39 o 
   5 -12   7      858.74      702.98    139.50 o 
 -12 -11   7        3.01       51.64     61.91 o 
 -11 -11   7      120.39       93.62     76.07 o 
 -10 -11   7      532.51      455.24     81.80 o 
  -9 -11   7     1213.91     1061.19    102.89 o 
  -8 -11   7      547.79      637.70     85.86 o 
  -7 -11   7      572.19      421.46    107.84 o 
  -6 -11   7     2824.35     3210.90    240.07 o 
  -5 -11   7     2935.57     3032.86    225.21 o 
  -4 -11   7      300.87      416.50     92.49 o 
  -3 -11   7        8.44      -33.45     76.71 o 
  -2 -11   7      479.75      461.70     70.10 o 
  -1 -11   7     1309.43     1198.17    100.84 o 
   0 -11   7     1160.80     1077.30    187.79 o 
   1 -11   7      110.27       32.79    117.23 o 
   2 -11   7      131.01      104.36     55.16 o 
   3 -11   7     1832.35     1747.58    141.24 o 
   4 -11   7     1140.71     1284.92    185.37 o 
   5 -11   7       83.58      -45.85     90.92 o 
   6 -11   7      289.25      437.41    122.97 o 
   7 -11   7      515.66      689.31    150.31 o 
 -12 -10   7       93.54       37.51     58.51 o 
 -11 -10   7      341.10      323.60     73.96 o 
 -10 -10   7      939.76      978.21    100.68 o 
  -9 -10   7      191.37       58.86     49.98 o 
  -8 -10   7      251.26      317.94     59.95 o 
  -7 -10   7     3387.62     3435.12    161.68 o 
  -6 -10   7     2638.39     2676.20    152.26 o 
  -5 -10   7      946.00      856.92     70.61 o 
  -4 -10   7        5.72       12.45     25.67 o 
  -3 -10   7     1598.57     1428.22    146.49 o 
  -2 -10   7      141.05      183.17     76.30 o 
  -1 -10   7      449.25      579.42     73.40 o 
   0 -10   7      243.47      259.07     84.00 o 
   1 -10   7     1564.31     1566.47    107.80 o 
   2 -10   7     1857.85     1880.78    117.16 o 
   3 -10   7     2760.11     2683.23    140.52 o 
   4 -10   7      139.86      230.02     57.05 o 
   5 -10   7      176.05      214.20    117.50 o 
   6 -10   7     1072.74     1430.92    178.22 o 
   7 -10   7     1108.08     1734.51    205.25 o 
   8 -10   7      380.34      504.54    138.73 o 
 -12  -9   7      215.92      297.32     70.66 o 
 -11  -9   7     1671.53     1449.17    123.05 o 
 -10  -9   7     1678.87     1567.35    123.41 o 
  -9  -9   7      138.46       80.38     49.60 o 
  -8  -9   7     1055.86     1132.53     72.40 o 
  -7  -9   7     4693.08     4541.51    133.32 o 
  -6  -9   7     2184.69     2229.48     88.77 o 
  -5  -9   7       88.27       44.99     25.41 o 
  -4  -9   7      866.95      848.78     62.60 o 
  -3  -9   7     2331.44     2564.00    105.35 o 
  -2  -9   7      736.78      841.27    112.96 o 
  -1  -9   7       76.32       -2.27     41.32 o 
   0  -9   7       74.95       33.61     41.23 o 
   1  -9   7     5122.94     4866.19    178.39 o 
   2  -9   7     6595.01     6122.90    201.65 o 
   3  -9   7     4407.32     3911.01    162.51 o 
   4  -9   7      106.22       63.53     59.40 o 
   5  -9   7     1878.19     1949.99    193.34 o 
   6  -9   7     1504.47     1592.84    112.84 o 
   7  -9   7      449.91      381.17    112.75 o 
   8  -9   7       83.95       65.30     81.11 o 
   9  -9   7      700.20      702.06    150.89 o 
 -13  -8   7      257.32      172.21     60.25 o 
 -12  -8   7      887.57      774.04     95.94 o 
 -11  -8   7      552.16      488.74    136.63 o 
 -10  -8   7      237.52      214.68     44.73 o 
  -9  -8   7     3704.58     3905.58    172.62 o 
  -8  -8   7     2831.75     2752.68    141.65 o 
  -7  -8   7     2795.39     2591.73    132.68 o 
  -6  -8   7       11.44       14.48     27.34 o 
  -5  -8   7     1561.78     1652.88     79.88 o 
  -4  -8   7     4611.06     4628.67    117.67 o 
  -3  -8   7     1805.41     1788.35     86.19 o 
  -2  -8   7       25.55       67.35     30.37 o 
  -1  -8   7     1073.23      924.67     49.83 o 
   0  -8   7     2536.73     2514.62     82.65 o 
   1  -8   7     6036.67     5733.76    132.64 o 
   2  -8   7      980.49      967.54     85.27 o 
   3  -8   7      422.68      303.64     49.86 o 
   4  -8   7     4314.09     4077.07    224.89 o 
   5  -8   7     5302.67     5138.61    253.66 o 
   6  -8   7     1412.80     1528.12    107.97 o 
   7  -8   7       62.21      112.82     95.42 o 
   8  -8   7      334.75      343.02    114.75 o 
   9  -8   7     2181.22     2457.22    245.00 o 
  10  -8   7     1222.46     1612.87    215.72 o 
 -13  -7   7      756.00      731.73    110.33 o 
 -12  -7   7      685.71      603.80     79.78 o 
 -11  -7   7       14.25       -8.33     47.20 o 
 -10  -7   7     2153.23     2397.06    131.02 o 
  -9  -7   7     4195.91     3925.48    131.81 o 
  -8  -7   7     2628.57     2478.23    100.72 o 
  -7  -7   7     1816.03     1720.31    104.84 o 
  -6  -7   7     3482.66     3366.67    139.87 o 
  -5  -7   7     4779.35     4772.11    129.78 o 
  -4  -7   7     2858.01     2893.01     91.77 o 
  -3  -7   7       91.39      105.39     26.18 o 
  -2  -7   7     2032.55     1930.49     88.28 o 
  -1  -7   7     4100.93     3758.28    134.49 o 
   0  -7   7     6289.78     6266.06    183.70 o 
   1  -7   7     3161.97     3180.18     90.07 o 
   2  -7   7      238.78      198.07     30.15 o 
   3  -7   7     8320.07     7800.53    211.99 o 
   4  -7   7    14123.49    14038.05    424.59 o 
   5  -7   7     4696.30     4091.12    222.31 o 
   6  -7   7      109.83       84.01     41.15 o 
   7  -7   7     1312.63     1250.17     99.67 o 
   8  -7   7     2134.83     2182.19    213.41 o 
   9  -7   7     2308.77     2933.47    255.30 o 
  10  -7   7      272.78      101.82    104.81 o 
 -13  -6   7      730.27      456.97     72.96 o 
 -12  -6   7        9.47      -50.33     51.87 o 
 -11  -6   7      969.30      984.39    100.30 o 
 -10  -6   7     3596.34     3381.06    154.33 o 
  -9  -6   7     2715.51     2715.78    132.20 o 
  -8  -6   7     1514.23     1345.10     92.81 o 
  -7  -6   7      985.91      890.75     94.01 o 
  -6  -6   7    10058.19     9758.89    349.95 o 
  -5  -6   7     4332.74     4528.03    150.50 o 
  -4  -6   7       24.88       32.34     23.21 o 
  -3  -6   7     1599.27     1512.67     63.57 o 
  -2  -6   7     6703.73     6820.84    131.33 o 
  -1  -6   7     7750.80     7529.97    177.02 o 
   0  -6   7     2612.82     2659.05     85.29 o 
   1  -6   7       58.54       79.34     19.68 o 
   2  -6   7     4549.62     4366.11     98.04 o 
   3  -6   7     9098.01     8867.81    178.33 o 
   4  -6   7     5982.36     5838.82    252.33 o 
   5  -6   7      425.61      346.47     74.77 o 
   6  -6   7     2368.66     2105.39    153.12 o 
   7  -6   7     3516.37     3403.79    260.70 o 
   8  -6   7     2438.07     2481.16    141.11 o 
   9  -6   7      457.70      499.24    125.18 o 
  10  -6   7      505.85      776.66    145.83 o 
  11  -6   7     1343.72     1345.50    192.82 o 
 -13  -5   7       25.15      -81.44     81.44 o 
 -12  -5   7      750.61      735.47    110.91 o 
 -11  -5   7     1593.16     1736.38    118.87 o 
 -10  -5   7      553.99      638.00     82.53 o 
  -9  -5   7       40.63       58.43     38.23 o 
  -8  -5   7     7559.00     7918.14    220.53 o 
  -7  -5   7     8903.50     9322.46    233.46 o 
  -6  -5   7    10985.81    10815.54    186.95 o 
  -5  -5   7      760.10      685.52     59.88 o 
  -4  -5   7     4490.37     4517.03    212.63 o 
  -3  -5   7     1300.21     1251.72     56.44 o 
  -2  -5   7     3092.71     3077.46     61.16 o 
  -1  -5   7     1656.99     1670.64     58.40 o 
   0  -5   7      222.82      288.80     31.00 o 
   1  -5   7     9251.06     8828.48    198.33 o 
   2  -5   7    19964.36    19668.75    233.02 o 
   3  -5   7    18578.95    18522.50    263.28 o 
   4  -5   7     1209.76     1127.87    108.06 o 
   5  -5   7     1276.77     1327.64    117.75 o 
   6  -5   7    11874.16    11541.47    364.86 o 
   7  -5   7     6004.06     5551.35    244.66 o 
   8  -5   7      188.95      185.52     47.07 o 
   9  -5   7       65.04       80.59     44.85 o 
  10  -5   7     1174.69     1352.54    179.77 o 
  11  -5   7     1293.62     1075.93    163.66 o 
  12  -5   7     1514.04     1589.97    204.03 o 
 -13  -4   7     1062.17     1246.51    170.99 o 
 -12  -4   7     1829.05     1710.37    253.67 o 
 -11  -4   7      974.46      991.42    113.93 o 
 -10  -4   7        1.51      -48.77     48.77 o 
  -9  -4   7     1794.94     1826.93    133.86 o 
  -8  -4   7     9035.13     8292.99    224.37 o 
  -7  -4   7     3706.48     3562.83    139.32 o 
  -6  -4   7      718.67      721.05     63.36 o 
  -5  -4   7     1390.14     1285.87     85.63 o 
  -4  -4   7    14221.89    13730.77    260.40 o 
  -3  -4   7     6492.49     6043.83    125.57 o 
  -2  -4   7     1656.10     1828.76     57.46 o 
  -1  -4   7       24.57       19.99     27.97 o 
   0  -4   7    10364.58    10260.18    129.10 o 
   1  -4   7    24851.31    24234.67    286.12 o 
   2  -4   7    18185.11    17295.24    286.19 o 
   3  -4   7     1856.44     1609.22     55.41 o 
   4  -4   7      560.65      519.87     71.93 o 
   5  -4   7    10254.19    10345.05    330.90 o 
   6  -4   7     5237.07     4990.30    224.19 o 
   7  -4   7      710.06      670.00     87.86 o 
   8  -4   7     3078.07     3122.06    142.45 o 
   9  -4   7     1199.36     1341.71    175.32 o 
  10  -4   7     1488.75     1567.42    108.66 o 
  11  -4   7      637.86      690.84    136.92 o 
  12  -4   7      199.87      262.82    106.88 o 
 -13  -3   7     1900.23     1882.66    200.76 o 
 -12  -3   7      474.18      550.82    127.13 o 
 -11  -3   7      137.57      119.27     99.58 o 
 -10  -3   7      725.16      705.94     75.94 o 
  -9  -3   7     3798.57     3792.35    154.22 o 
  -8  -3   7    11737.82    11645.67    270.18 o 
  -7  -3   7      592.63      570.43    131.96 o 
  -6  -3   7     2268.70     2302.55    159.25 o 
  -5  -3   7    10402.44    10489.08    227.71 o 
  -4  -3   7     6628.23     6643.17    169.98 o 
  -3  -3   7     5527.37     5429.67    111.74 o 
  -2  -3   7     3770.37     3718.48     88.48 o 
  -1  -3   7     5375.74     5330.71    139.73 o 
   0  -3   7    19206.39    19076.08    229.76 o 
   1  -3   7    15307.22    15284.21    155.50 o 
   2  -3   7     4083.68     4385.21    101.67 o 
   3  -3   7     1631.99     1503.17    113.83 o 
   4  -3   7     9112.04     8444.26    282.38 o 
   5  -3   7    14102.62    14522.97    394.68 o 
   6  -3   7     4479.27     4207.05    201.78 o 
   7  -3   7      169.23       63.16     42.66 o 
   8  -3   7     4386.42     4176.58    211.79 o 
   9  -3   7     1632.55     1604.83    105.77 o 
  10  -3   7      476.21      551.74    182.29 o 
  11  -3   7      586.01      455.92     92.35 o 
  12  -3   7       27.56       20.76     95.94 o 
  13  -3   7      936.75     1148.09    174.88 o 
 -13  -2   7      698.14      491.10    130.00 o 
 -12  -2   7       23.27      -50.29     72.98 o 
 -11  -2   7     1465.66     1053.05    149.12 o 
 -10  -2   7     4078.17     4021.13    170.62 o 
  -9  -2   7     5663.58     5548.56    185.55 o 
  -8  -2   7     4413.34     4195.22    155.29 o 
  -7  -2   7     2753.09     2569.33    115.05 o 
  -6  -2   7    11046.23    10522.76    234.21 o 
  -5  -2   7     9300.18     8628.34    348.49 o 
  -4  -2   7     2640.74     2512.02     79.41 o 
  -3  -2   7     1291.31     1261.07     62.45 o 
  -2  -2   7     5546.26     4968.31    105.83 o 
  -1  -2   7    18336.03    18367.61    409.53 o 
   0  -2   7     7594.81     7547.05    116.44 o 
   1  -2   7      800.96      889.02     46.27 o 
   2  -2   7     1893.32     1812.00     67.81 o 
   3  -2   7    18949.98    18977.46    484.81 o 
   4  -2   7    12840.74    11983.59    341.68 o 
   5  -2   7     7873.76     7705.91    266.98 o 
   6  -2   7      127.02      168.60     53.01 o 
   7  -2   7     2816.47     2746.38    165.17 o 
   8  -2   7     1581.36     1595.54    131.19 o 
   9  -2   7     1492.08     1302.32     93.10 o 
  10  -2   7       55.83       37.07     86.59 o 
  11  -2   7       16.41       -8.32     60.20 o 
  12  -2   7      846.11      894.88    140.62 o 
  13  -2   7     1414.82     1340.27    181.24 o 
 -13  -1   7       38.68      -89.20    107.31 o 
 -12  -1   7     1050.22      949.40    146.60 o 
 -11  -1   7     2901.40     2907.04    244.88 o 
 -10  -1   7     2213.80     2198.63    201.82 o 
  -9  -1   7     2507.50     2396.03    117.88 o 
  -8  -1   7      149.52      208.91     51.28 o 
  -7  -1   7    10673.18    10522.96    237.37 o 
  -6  -1   7    22783.75    23134.13    374.26 o 
  -5  -1   7     2808.10     2695.57    105.70 o 
  -4  -1   7      379.73      326.67     31.95 o 
  -3  -1   7     3828.85     3786.08     96.08 o 
  -2  -1   7    15495.73    15566.78    181.92 o 
  -1  -1   7    14133.30    14208.34    196.88 o 
   0  -1   7    10076.64    10442.33    125.34 o 
   1  -1   7     2388.56     2296.32     70.46 o 
   2  -1   7    15527.30    15706.25    264.95 o 
   3  -1   7    20744.51    21369.80    497.43 o 
   4  -1   7     5240.47     4547.56    196.39 o 
   5  -1   7      120.12      109.85     29.01 o 
   6  -1   7     5061.62     5309.43    263.03 o 
   7  -1   7     5806.57     5330.58    234.98 o 
   8  -1   7      729.31      795.89     95.61 o 
   9  -1   7      469.80      467.93     60.49 o 
  10  -1   7       76.26       75.10     51.65 o 
  11  -1   7     1089.21     1178.77     98.79 o 
  12  -1   7     3395.75     3359.70    163.75 o 
  13  -1   7     1261.12     1324.89    171.53 o 
  14  -1   7        0.12      -94.19    111.47 o 
 -12   0   7      454.15      471.21    122.58 o 
 -11   0   7     1220.42     1245.09    170.08 o 
 -10   0   7      275.51      409.86    110.41 o 
  -9   0   7      485.37      388.90     51.59 o 
  -8   0   7     6365.22     6302.31    179.80 o 
  -7   0   7    14544.08    14649.93    283.04 o 
  -6   0   7     8526.31     8681.81    201.33 o 
  -5   0   7       19.58       48.70     30.05 o 
  -4   0   7     6181.12     6237.66    134.44 o 
  -3   0   7     6641.64     6389.05    108.56 o 
  -2   0   7     1833.88     1675.10     53.12 o 
  -1   0   7      247.63      281.50     27.38 o 
   0   0   7      460.58      501.00     29.42 o 
   1   0   7    14557.57    14718.36    155.96 o 
   2   0   7    24971.57    25466.55    422.02 o 
   3   0   7    21644.03    21016.68    594.12 o 
   4   0   7      314.54      367.42     55.73 o 
   5   0   7     4232.14     4162.34    190.19 o 
   6   0   7     3162.90     3300.05     93.35 o 
   7   0   7      443.01      445.54     39.28 o 
   8   0   7       45.94       58.31     29.20 o 
   9   0   7       37.60       -1.10     29.53 o 
  10   0   7      571.74      611.86     71.55 o 
  11   0   7     3802.96     3809.84    165.77 o 
  12   0   7     2238.64     2255.81    134.80 o 
  13   0   7       20.53       18.86     45.15 o 
  14   0   7     1515.58     1504.37    190.45 o 
 -12   1   7      730.83      977.33    170.90 o 
 -11   1   7      944.79     1205.21    176.90 o 
 -10   1   7        9.38      171.34    106.22 o 
  -9   1   7     2165.75     2046.42    196.42 o 
  -8   1   7     9682.01     9498.96    215.59 o 
  -7   1   7     6130.93     6077.85    262.98 o 
  -6   1   7       55.68       74.95     21.73 o 
  -5   1   7     3430.72     3250.52     85.14 o 
  -4   1   7    10800.38    10596.60    164.13 o 
  -3   1   7     9435.05     9692.77    106.14 o 
  -2   1   7     3927.35     4185.74     88.65 o 
  -1   1   7     3648.39     3566.83     84.78 o 
   0   1   7     3679.54     3754.62     62.85 o 
   1   1   7    12955.19    13210.27    160.49 o 
   2   1   7    21309.12    21183.89    221.82 o 
   3   1   7     4682.88     4582.14    149.88 o 
   4   1   7     2685.15     2592.68    134.49 o 
   5   1   7     2505.54     2403.12    144.45 o 
   6   1   7      773.68      716.11     46.34 o 
   7   1   7      196.87      224.64     32.73 o 
   8   1   7     1316.17     1396.26    118.30 o 
   9   1   7     1242.27     1196.93     74.15 o 
  10   1   7     1159.67     1226.78     68.27 o 
  11   1   7     1917.51     1863.61     86.83 o 
  12   1   7      254.15      233.25     67.73 o 
  13   1   7      767.87      656.86     62.16 o 
  14   1   7     1260.67     1294.98    145.43 o 
 -12   2   7       91.05      146.81     93.37 o 
 -11   2   7       72.24      158.02    118.48 o 
 -10   2   7     2147.45     2119.46    214.45 o 
  -9   2   7     5553.74     6173.47    344.62 o 
  -8   2   7     3732.61     4023.29    264.75 o 
  -7   2   7      522.76      836.43    125.86 o 
  -6   2   7     2108.67     1988.15     58.60 o 
  -5   2   7     6723.89     6663.22    113.37 o 
  -4   2   7     7683.03     7485.45    304.52 o 
  -3   2   7     1853.30     1930.43     48.30 o 
  -2   2   7        9.49        9.56     11.77 o 
  -1   2   7     3361.75     3204.55     72.00 o 
   0   2   7    19159.23    19767.99    228.99 o 
   1   2   7     7236.00     7190.19    111.22 o 
   2   2   7     7924.34     8886.99    112.72 o 
   3   2   7     1530.94     1519.63     57.63 o 
   4   2   7    18291.26    19180.08    279.19 o 
   5   2   7     5548.46     5797.82    196.06 o 
   6   2   7       97.17       80.13     46.45 o 
   7   2   7      125.29      148.44     39.62 o 
   8   2   7      150.41      121.66     31.39 o 
   9   2   7     1405.98     1362.44    186.44 o 
  10   2   7     1363.12     1304.24     69.53 o 
  11   2   7      240.11      176.18     34.04 o 
  12   2   7      791.03      841.34     66.35 o 
  13   2   7     1306.76     1366.83     83.97 o 
  14   2   7      818.78      678.36     94.47 o 
  15   2   7       57.64      145.21     95.82 o 
 -11   3   7      417.12      542.98    137.11 o 
 -10   3   7     3942.35     3762.48    292.52 o 
  -9   3   7     4761.45     4623.33    304.72 o 
  -8   3   7     1006.35     1129.64    157.01 o 
  -7   3   7      291.55      265.77     90.72 o 
  -6   3   7     3350.47     3354.12    226.18 o 
  -5   3   7     3651.42     3428.39    117.49 o 
  -4   3   7     1760.74     1670.33     56.42 o 
  -3   3   7        4.44       15.01     13.12 o 
  -2   3   7     4247.35     4238.18     73.09 o 
  -1   3   7     8932.41     9174.24    101.50 o 
   0   3   7     6381.89     6192.18     96.21 o 
   1   3   7      891.77      871.50     36.18 o 
   2   3   7     1166.58     1148.90     49.35 o 
   3   3   7     5528.65     5613.95    130.82 o 
   4   3   7    16985.40    17395.46    661.52 o 
   5   3   7     5426.32     5279.59    206.49 o 
   6   3   7      126.02      138.63     56.30 o 
   7   3   7      370.47      404.61     77.34 o 
   8   3   7      803.17      771.66     63.06 o 
   9   3   7     2363.20     2192.09    103.99 o 
  10   3   7       92.31       48.23     27.41 o 
  11   3   7      584.60      592.95     62.61 o 
  12   3   7     2828.18     2877.91    113.57 o 
  13   3   7     1260.00     1170.46     79.93 o 
  14   3   7      301.40      300.65     67.03 o 
  15   3   7       43.45       16.62     42.91 o 
 -11   4   7     1036.16     1093.72    185.58 o 
 -10   4   7     2770.90     2802.12    261.14 o 
  -9   4   7      791.02      664.97    139.75 o 
  -8   4   7     1654.59     1577.66    183.37 o 
  -7   4   7     4134.86     3962.26    262.53 o 
  -6   4   7     5052.37     5241.84    289.87 o 
  -5   4   7      830.83      531.50    109.86 o 
  -4   4   7      320.21      307.22     31.28 o 
  -3   4   7     1609.98     1546.84     44.10 o 
  -2   4   7     2809.56     2717.20     64.49 o 
  -1   4   7     5762.66     5689.31     88.14 o 
   0   4   7     7895.14     8154.18    118.54 o 
   1   4   7      621.28      639.01     33.28 o 
   2   4   7     2141.55     1952.73    105.81 o 
   3   4   7    18249.07    18562.36    374.86 o 
   4   4   7     2416.20     2657.71     71.72 o 
   5   4   7     1882.41     1813.50    133.76 o 
   6   4   7     3279.05     3353.18    187.28 o 
   7   4   7      949.01      925.29    106.89 o 
   8   4   7     1206.52     1440.92    134.04 o 
   9   4   7      381.20      378.05     50.64 o 
  10   4   7     1932.78     1898.57     84.80 o 
  11   4   7     2611.37     2745.37    106.34 o 
  12   4   7     1433.14     1486.87     84.90 o 
  13   4   7      611.24      653.43     54.43 o 
  14   4   7        2.67      -10.85     32.05 o 
  15   4   7      132.55       73.77     59.92 o 
 -10   5   7      783.13      544.56    147.60 o 
  -9   5   7      115.75       40.94     91.81 o 
  -8   5   7     2191.98     2056.59    211.89 o 
  -7   5   7     6032.05     5846.65    333.27 o 
  -6   5   7     2944.70     3008.29    226.52 o 
  -5   5   7     1865.93     1874.42    175.52 o 
  -4   5   7      180.36      131.84     28.60 o 
  -3   5   7      479.04      439.90     36.14 o 
  -2   5   7     2584.82     2574.33     50.14 o 
  -1   5   7     3829.24     3709.31     72.36 o 
   0   5   7      401.05      404.83     27.72 o 
   1   5   7    16375.78    16758.67    411.93 o 
   2   5   7     8871.71     8436.78    124.49 o 
   3   5   7    13564.16    13528.73    230.03 o 
   4   5   7      425.79      412.59     26.35 o 
   5   5   7     3438.65     3754.14    104.42 o 
   6   5   7     7418.27     7612.44    296.66 o 
   7   5   7     3688.12     3927.43    216.89 o 
   8   5   7       23.54       46.47     58.92 o 
   9   5   7      221.61      274.55     76.93 o 
  10   5   7     5033.65     5040.85    189.99 o 
  11   5   7     3585.41     3648.83    122.42 o 
  12   5   7     1048.18     1066.09     72.62 o 
  13   5   7       97.17       43.57     37.58 o 
  14   5   7      258.73      418.66     50.03 o 
  15   5   7     1748.01     1658.41    104.46 o 
  -9   6   7     1355.84     1414.66    195.13 o 
  -8   6   7     2009.01     2239.92    230.31 o 
  -7   6   7     1764.62     1765.84    190.09 o 
  -6   6   7       14.07      -27.22     70.68 o 
  -5   6   7     2123.03     2143.39    190.50 o 
  -4   6   7     2495.15     2422.12    135.79 o 
  -3   6   7      762.10      698.90     51.26 o 
  -2   6   7      553.09      547.20     34.84 o 
  -1   6   7      495.74      545.83     34.35 o 
   0   6   7     1688.40     1658.87     51.35 o 
   1   6   7    17432.52    18051.54    295.72 o 
   2   6   7     7360.10     7254.01    116.60 o 
   3   6   7      327.74      310.80     28.62 o 
   4   6   7      169.88      172.18     24.04 o 
   5   6   7     3511.62     3678.26     89.58 o 
   6   6   7      388.60      418.18     48.65 o 
   7   6   7      216.43      198.21     65.17 o 
   8   6   7     1821.57     1805.21    157.36 o 
   9   6   7     3415.84     3539.80    129.61 o 
  10   6   7     4967.29     5096.28    165.74 o 
  11   6   7     1288.70     1159.82     92.92 o 
  12   6   7       11.17        0.68     29.85 o 
  13   6   7      887.87      976.06     78.80 o 
  14   6   7     2418.38     2465.55    123.55 o 
  15   6   7     1894.82     1817.40    147.71 o 
  -9   7   7     1698.44     1805.86    222.73 o 
  -8   7   7     1402.59     1532.16    202.01 o 
  -7   7   7      474.92      522.69    125.82 o 
  -6   7   7      117.35      111.66     67.88 o 
  -5   7   7     2252.27     2325.10    202.18 o 
  -4   7   7     3541.20     3563.90    169.49 o 
  -3   7   7     2794.82     2844.46    144.73 o 
  -2   7   7       12.34        9.99     20.76 o 
  -1   7   7      331.41      293.86     30.04 o 
   0   7   7     3503.57     3511.20     90.97 o 
   1   7   7    12716.25    12665.52    183.92 o 
   2   7   7      495.83      505.40     48.98 o 
   3   7   7     1421.30     1430.56     48.64 o 
   4   7   7     3983.10     3963.98    145.99 o 
   5   7   7     4083.53     4369.60    205.56 o 
   6   7   7      976.61      953.12     44.24 o 
   7   7   7     2572.96     2559.22     92.13 o 
   8   7   7     6945.28     7242.33    324.24 o 
   9   7   7     3090.48     3191.67    116.62 o 
  10   7   7      682.97      731.01     79.11 o 
  11   7   7      141.76       35.76     84.99 o 
  12   7   7      624.56      806.63     92.79 o 
  13   7   7     3117.85     3105.17    246.93 o 
  14   7   7     2858.23     2553.74    234.76 o 
  15   7   7      362.36      339.21     68.53 o 
  -8   8   7      643.00      757.79    156.02 o 
  -7   8   7       41.64       54.76     81.99 o 
  -6   8   7     1137.02     1090.76    159.86 o 
  -5   8   7     1424.42     1611.82    175.00 o 
  -4   8   7       84.05      169.21     76.45 o 
  -3   8   7        3.52       57.96     89.51 o 
  -2   8   7     1125.01     1090.75     55.15 o 
  -1   8   7     1628.77     1648.93     64.94 o 
   0   8   7     2430.32     2307.46     76.97 o 
   1   8   7     2593.58     2674.95     82.72 o 
   2   8   7     1265.09     1194.70     56.44 o 
   3   8   7     8193.21     7982.77    153.16 o 
   4   8   7     6000.67     5826.55    114.23 o 
   5   8   7     1566.39     1584.50     70.53 o 
   6   8   7      181.64      167.97     23.77 o 
   7   8   7     2073.86     2233.05    165.72 o 
   8   8   7     2204.60     2183.81     98.66 o 
   9   8   7      317.33      318.05     65.45 o 
  10   8   7      193.11      125.98     49.06 o 
  11   8   7      500.70      391.90     75.76 o 
  12   8   7     2901.62     2859.17    167.85 o 
  13   8   7     4554.64     4620.09    306.78 o 
  14   8   7      748.14      657.57    131.30 o 
  15   8   7      451.44      606.64    142.26 o 
  -7   9   7      903.30     1037.57    171.90 o 
  -6   9   7     1662.14     1439.49    181.26 o 
  -5   9   7      780.41      971.75    152.34 o 
  -4   9   7        8.46        7.09     67.50 o 
  -3   9   7      195.40      228.04     58.51 o 
  -2   9   7     3512.83     3577.09    212.20 o 
  -1   9   7     4796.72     4714.19    112.82 o 
   0   9   7     1067.03     1047.74     55.04 o 
   1   9   7       60.11       51.62     47.01 o 
   2   9   7     5597.42     5234.76    152.34 o 
   3   9   7     5782.64     5509.92    180.97 o 
   4   9   7     2421.29     2318.17     78.85 o 
   5   9   7      437.99      416.40     58.81 o 
   6   9   7     3705.63     3726.13    160.50 o 
   7   9   7     6601.86     6582.19    220.31 o 
   8   9   7      298.46      422.81     76.24 o 
   9   9   7      134.52      147.80     50.78 o 
  10   9   7      529.84      587.62     82.02 o 
  11   9   7     2257.83     2384.50    212.30 o 
  12   9   7     4347.36     4440.55    294.98 o 
  13   9   7     2754.04     2876.38    247.12 o 
  14   9   7        7.81       66.60     79.29 o 
  -6  10   7      921.79     1300.60    185.20 o 
  -5  10   7        1.45       12.26     75.61 o 
  -4  10   7      579.60      455.12    108.69 o 
  -3  10   7      832.90      937.56    134.95 o 
  -2  10   7      630.74      673.75     67.11 o 
  -1  10   7      550.15      527.07     65.12 o 
   0  10   7     2421.54     2467.92     86.32 o 
   1  10   7     3824.74     3923.80    108.92 o 
   2  10   7     8024.31     7903.97    172.21 o 
   3  10   7      588.33      513.54     35.30 o 
   4  10   7      903.37      862.14     55.28 o 
   5  10   7     4020.56     4025.18    232.22 o 
   6  10   7     2704.34     2597.35    191.03 o 
   7  10   7     1073.24      901.51    123.24 o 
   8  10   7      210.82      107.11     73.80 o 
   9  10   7     1367.80     1298.17    155.54 o 
  10  10   7     2475.90     2587.28    219.84 o 
  11  10   7     4939.56     5053.18    314.87 o 
  12  10   7     2238.48     2195.39    223.95 o 
  13  10   7        2.81      115.23     99.48 o 
  14  10   7     2071.61     2316.53    239.82 o 
  -5  11   7      371.38      423.86    124.19 o 
  -4  11   7     1173.40     1150.54    158.75 o 
  -3  11   7      702.47      608.68    118.69 o 
  -2  11   7      118.35       66.15     41.69 o 
  -1  11   7      171.78      197.35     75.39 o 
   0  11   7     1404.20     1229.25     80.80 o 
   1  11   7     3548.49     3500.16    111.53 o 
   2  11   7     1782.09     1641.90     75.72 o 
   3  11   7        0.72       35.42     38.45 o 
   4  11   7     2814.78     2595.29    175.80 o 
   5  11   7     2328.57     2421.82    183.13 o 
   6  11   7     1027.53     1008.35    133.84 o 
   7  11   7      214.09      112.49     65.92 o 
   8  11   7     1364.69      959.50    144.78 o 
   9  11   7     2670.90     2751.09    228.10 o 
  10  11   7     2600.53     2581.58    228.62 o 
  11  11   7     2705.02     2529.47    231.72 o 
  12  11   7       13.11      -94.75     94.75 o 
  13  11   7     1863.25     1973.16    222.26 o 
  -3  12   7       24.91      -24.26     76.56 o 
  -2  12   7      130.03      140.61     58.59 o 
  -1  12   7      970.96      937.71     87.72 o 
   0  12   7     1996.78     1929.88    105.58 o 
   1  12   7      947.33      960.29     98.54 o 
   2  12   7        7.26      -33.94     56.32 o 
   3  12   7     1607.08     1494.86    120.30 o 
   4  12   7     4410.15     4538.07    251.47 o 
   5  12   7      461.92      496.67    103.16 o 
   6  12   7      572.88      414.75     99.47 o 
   7  12   7      902.44     1008.50    138.59 o 
   8  12   7     1684.99     1689.52    182.39 o 
   9  12   7     1013.37     1076.37    157.48 o 
  10  12   7     1258.86     1195.14    160.47 o 
  11  12   7       65.87       -9.14     95.43 o 
  12  12   7      731.86      678.31    150.34 o 
  13  12   7     1885.83     2329.44    245.06 o 
  -2  13   7      969.86      844.69    153.36 o 
  -1  13   7     1448.08     1711.64    198.37 o 
   0  13   7      965.49     1008.68    154.73 o 
   1  13   7        0.38       11.60     57.89 o 
   2  13   7     1206.28     1458.52    122.39 o 
   3  13   7     2751.57     2612.42    142.37 o 
   4  13   7     1923.58     1768.22    123.47 o 
   5  13   7       12.63        6.55     43.61 o 
   6  13   7      931.09     1143.05    150.10 o 
   7  13   7      299.06      367.01    107.25 o 
   8  13   7      691.28      475.75    114.39 o 
   9  13   7      476.08      634.16    132.64 o 
  10  13   7       11.64       18.61     74.14 o 
  11  13   7      983.05     1198.50    180.75 o 
  12  13   7     2630.48     2314.00    244.97 o 
   0  14   7       17.67       31.84     71.15 o 
   1  14   7      293.11      408.74    147.83 o 
   2  14   7     1495.01     1568.47    228.18 o 
   3  14   7      991.73      884.67    102.69 o 
   4  14   7        6.82       37.87     48.37 o 
   5  14   7      496.15      450.05    161.25 o 
   6  14   7     1324.10     1175.38    157.96 o 
   7  14   7      349.59      523.69    122.76 o 
   8  14   7      312.36      430.72    114.34 o 
   9  14   7       48.29      -30.27     88.29 o 
  10  14   7      433.90      389.08    123.22 o 
   3  15   7      199.82      102.83     85.21 o 
   4  15   7      377.83      387.28    123.64 o 
   5  15   7      739.83      453.98    108.58 o 
   6  15   7      503.13      535.06    124.35 o 
   7  15   7       49.32       58.75     75.53 o 
   8  15   7       22.44       -3.22     82.10 o 
  -4 -15   8      568.90      464.06    108.32 o 
  -3 -15   8       23.61       99.04     71.29 o 
  -8 -14   8       12.60      120.48     86.02 o 
  -7 -14   8      549.05      636.28    138.60 o 
  -6 -14   8     1187.25     1254.51    175.39 o 
  -5 -14   8      191.58      183.63    101.92 o 
  -4 -14   8       37.89       94.22     88.01 o 
  -3 -14   8      288.95      175.85     71.36 o 
  -2 -14   8      317.68      223.08     70.29 o 
  -1 -14   8      201.52      158.29     62.81 o 
   0 -14   8        1.71       95.85     60.00 o 
   1 -14   8       24.18      145.16    100.06 o 
  -9 -13   8       90.92       50.00     85.39 o 
  -8 -13   8      135.68       98.49     83.30 o 
  -7 -13   8     1054.30     1009.49    168.15 o 
  -6 -13   8      978.89     1107.46    161.97 o 
  -5 -13   8        0.12     -103.25    103.25 o 
  -4 -13   8      103.14      -70.44     84.44 o 
  -3 -13   8      721.04      709.41     93.10 o 
  -2 -13   8      450.38      423.58    129.05 o 
  -1 -13   8      138.57      208.40     67.39 o 
   0 -13   8       93.59       86.77     75.33 o 
   1 -13   8      570.30      562.70     95.70 o 
   2 -13   8      622.26      888.23    102.21 o 
   3 -13   8      344.41      357.76     81.89 o 
 -10 -12   8      106.25       23.04    106.57 o 
  -9 -12   8      211.16       51.04    113.67 o 
  -8 -12   8      850.44      999.16    149.57 o 
  -7 -12   8     1061.97     1214.99    165.25 o 
  -6 -12   8        7.34       61.81     87.41 o 
  -5 -12   8      640.49      606.89    125.00 o 
  -4 -12   8      764.80      903.79    137.17 o 
  -3 -12   8     2277.97     2285.59    206.73 o 
  -2 -12   8     1017.58      825.31    224.55 o 
  -1 -12   8       46.23      -19.29    126.58 o 
   0 -12   8      531.87      507.83     77.32 o 
   1 -12   8     1331.42     1193.96    109.15 o 
   2 -12   8      159.29      180.11     47.67 o 
   3 -12   8        1.28       69.11     93.72 o 
   4 -12   8      287.35      379.70    103.90 o 
   5 -12   8      878.09     1081.12    165.10 o 
 -11 -11   8       86.08      128.25     65.43 o 
 -10 -11   8       82.20       60.10    101.94 o 
  -9 -11   8      932.12      951.44    123.27 o 
  -8 -11   8      610.56      665.01     86.35 o 
  -7 -11   8       10.97      -30.11     58.90 o 
  -6 -11   8      903.00      822.47    134.70 o 
  -5 -11   8     2842.90     3216.78    235.23 o 
  -4 -11   8     1004.84     1142.86    150.83 o 
  -3 -11   8     1079.32     1030.61    134.86 o 
  -2 -11   8      110.36       67.48     49.25 o 
  -1 -11   8     2868.38     2578.78    146.41 o 
   0 -11   8     2691.72     2656.44    252.29 o 
   1 -11   8      461.87      550.68     73.94 o 
   2 -11   8        3.97       -1.04     47.75 o 
   3 -11   8      879.57      815.74     96.18 o 
   4 -11   8     1618.84     1939.16    130.95 o 
   5 -11   8     1852.99     2159.69    214.55 o 
   6 -11   8      198.03      308.33    111.40 o 
 -12 -10   8       34.68       39.77     64.39 o 
 -11 -10   8      145.90      130.06    182.53 o 
 -10 -10   8     1034.89      999.26    105.93 o 
  -9 -10   8     1059.16      910.75     97.34 o 
  -8 -10   8        1.30      -51.72     51.72 o 
  -7 -10   8      923.95     1138.24    115.81 o 
  -6 -10   8     2007.44     1912.14    117.09 o 
  -5 -10   8     2572.21     2470.53    111.17 o 
  -4 -10   8      677.86      654.77     63.99 o 
  -3 -10   8       11.48       34.78     69.44 o 
  -2 -10   8     1122.64     1125.49    133.70 o 
  -1 -10   8     6442.42     6159.32    215.67 o 
   0 -10   8      934.83      966.22     90.21 o 
   1 -10   8      242.62      308.34     79.52 o 
   2 -10   8     2821.66     2803.49    144.43 o 
   3 -10   8     3445.83     3385.24    235.22 o 
   4 -10   8     1876.66     1982.03    175.57 o 
   5 -10   8      466.86      440.28    111.16 o 
   6 -10   8       35.43      -14.96     83.64 o 
   7 -10   8     1749.55     2271.53    225.34 o 
   8 -10   8      784.87      845.16    159.70 o 
 -12  -9   8       46.33       60.60     60.45 o 
 -11  -9   8      662.53      559.83     84.88 o 
 -10  -9   8      606.76      523.66    137.67 o 
  -9  -9   8        5.05       59.06     62.00 o 
  -8  -9   8     1364.00     1461.71     83.39 o 
  -7  -9   8      711.89      743.06     60.68 o 
  -6  -9   8     2916.23     3097.37    122.13 o 
  -5  -9   8     1686.48     1776.87     79.75 o 
  -4  -9   8       89.95      111.41     30.68 o 
  -3  -9   8     5537.98     5771.11    166.73 o 
  -2  -9   8     3883.61     3636.88    223.79 o 
  -1  -9   8     1928.25     1876.12    257.77 o 
   0  -9   8      417.65      405.45     62.45 o 
   1  -9   8     4815.61     4582.24    175.15 o 
   2  -9   8     2693.21     2581.92    133.26 o 
   3  -9   8     4375.91     4030.24    167.09 o 
   4  -9   8      344.13      508.33     98.85 o 
   5  -9   8      125.22      129.09     49.81 o 
   6  -9   8     2407.69     2498.33    226.73 o 
   7  -9   8     2562.60     2890.30    250.10 o 
   8  -9   8      582.31      851.73    151.35 o 
   9  -9   8        0.39      297.16    130.34 o 
 -12  -8   8     1364.53     1391.87    121.45 o 
 -11  -8   8     1269.63     1201.85    148.29 o 
 -10  -8   8       46.22      -29.03     38.33 o 
  -9  -8   8      918.84     1049.34    104.52 o 
  -8  -8   8     5403.15     5454.46    200.89 o 
  -7  -8   8     2041.83     2007.04     92.52 o 
  -6  -8   8     1617.94     1571.04     79.79 o 
  -5  -8   8      123.67      127.96     32.49 o 
  -4  -8   8     4009.40     3999.52    186.93 o 
  -3  -8   8     9029.66     8668.73    202.09 o 
  -2  -8   8     4201.77     4102.32    138.46 o 
  -1  -8   8     1189.76      990.74     48.82 o 
   0  -8   8     1829.27     1750.85     64.53 o 
   1  -8   8     5404.63     5415.88    182.40 o 
   2  -8   8      616.93      698.70     96.37 o 
   3  -8   8      382.87      388.45     59.57 o 
   4  -8   8      229.16      371.04     87.38 o 
   5  -8   8     2331.90     2484.93    187.07 o 
   6  -8   8     2614.59     2908.34    156.79 o 
   7  -8   8     1945.16     2259.93    202.66 o 
   8  -8   8        2.15       13.07     77.72 o 
   9  -8   8     1040.32     1297.04    181.35 o 
 -13  -7   8     1238.23     1065.02    153.50 o 
 -12  -7   8     1769.19     1796.40    126.96 o 
 -11  -7   8       61.32       51.85     62.04 o 
 -10  -7   8     1671.27     1724.30    115.73 o 
  -9  -7   8     2082.85     2108.68    122.06 o 
  -8  -7   8     2997.02     2981.68    122.86 o 
  -7  -7   8     1048.70     1028.67     86.31 o 
  -6  -7   8      125.90       91.11     29.72 o 
  -5  -7   8     4374.80     4501.62    125.18 o 
  -4  -7   8    16064.37    16128.02    244.75 o 
  -3  -7   8     7896.01     7908.22    156.20 o 
  -2  -7   8      179.30      203.27     29.40 o 
  -1  -7   8     4223.51     4184.19    115.12 o 
   0  -7   8     6026.67     5813.33    181.31 o 
   1  -7   8     2629.66     2471.28    115.74 o 
   2  -7   8      673.16      670.28     42.57 o 
   3  -7   8       79.58       82.04     20.41 o 
   4  -7   8     5617.66     6026.01    278.64 o 
   5  -7   8     9321.25     8899.16    346.79 o 
   6  -7   8     3163.61     3100.74    201.76 o 
   7  -7   8      215.25       92.50     62.82 o 
   8  -7   8     1525.74     1525.30    111.36 o 
   9  -7   8     1303.27     1602.32    192.23 o 
  10  -7   8      618.52      955.79    171.65 o 
 -13  -6   8     1523.54     1559.25    124.49 o 
 -12  -6   8      325.16      221.56     56.05 o 
 -11  -6   8      869.42      893.67     90.70 o 
 -10  -6   8     3461.49     3356.26    159.38 o 
  -9  -6   8      452.83      452.66     66.07 o 
  -8  -6   8      314.13      256.38     49.25 o 
  -7  -6   8     2033.48     1893.61    106.99 o 
  -6  -6   8     3842.84     3695.81    216.21 o 
  -5  -6   8    15966.32    15312.34    305.22 o 
  -4  -6   8    10801.67    10695.02    189.97 o 
  -3  -6   8      107.06      147.43     53.44 o 
  -2  -6   8     6543.20     6362.53    186.40 o 
  -1  -6   8    10236.97     9815.22    215.54 o 
   0  -6   8     6712.46     6754.88    143.34 o 
   1  -6   8     2303.57     2443.56    150.18 o 
   2  -6   8     1028.97      882.52     42.38 o 
   3  -6   8     2192.37     2141.71     65.98 o 
   4  -6   8     3861.37     3915.54    215.55 o 
   5  -6   8     3805.50     3424.92    201.30 o 
   6  -6   8      141.61       87.69     51.61 o 
   7  -6   8      550.10      555.42     88.12 o 
   8  -6   8     2167.65     2209.99    127.83 o 
   9  -6   8     1063.29      945.86    148.49 o 
  10  -6   8      144.25      -63.88     93.16 o 
  11  -6   8      375.42      208.51    106.67 o 
 -13  -5   8      248.06      409.10    112.24 o 
 -12  -5   8      539.95      543.96     77.79 o 
 -11  -5   8     2082.17     2131.54    133.03 o 
 -10  -5   8     1990.16     2048.18    124.62 o 
  -9  -5   8       72.38       47.70     41.45 o 
  -8  -5   8       11.18       93.44     55.02 o 
  -7  -5   8     2680.14     2888.16    130.23 o 
  -6  -5   8    12804.05    12884.57    278.04 o 
  -5  -5   8    18918.32    17921.55    482.42 o 
  -4  -5   8     1244.12     1117.25     77.06 o 
  -3  -5   8     7552.32     7336.36    164.64 o 
  -2  -5   8    15429.23    14653.91    168.60 o 
  -1  -5   8     3047.14     2853.70     97.48 o 
   0  -5   8      356.47      314.26     31.02 o 
   1  -5   8      203.90      177.07     29.49 o 
   2  -5   8     8119.48     7797.04    190.29 o 
   3  -5   8    12699.78    12022.39    615.89 o 
   4  -5   8     5380.70     5032.63    172.25 o 
   5  -5   8      634.36      561.27     83.68 o 
   6  -5   8     1948.41     1916.44    151.63 o 
   7  -5   8     3121.06     2819.14    182.93 o 
   8  -5   8     2614.91     2751.38    140.51 o 
   9  -5   8      302.56      334.15     61.10 o 
  10  -5   8      300.14      212.32     94.53 o 
  11  -5   8      596.10      736.21    146.67 o 
  12  -5   8      625.30      389.88    129.20 o 
 -13  -4   8      431.56      308.28     95.49 o 
 -12  -4   8     1945.13     1926.15    199.05 o 
 -11  -4   8     1040.90     1010.15    100.98 o 
 -10  -4   8      102.13       33.20     42.04 o 
  -9  -4   8      107.54       73.98     40.93 o 
  -8  -4   8     2430.37     2422.82    124.23 o 
  -7  -4   8    13024.71    12904.90    284.79 o 
  -6  -4   8     6587.11     6223.81    184.58 o 
  -5  -4   8     1247.63     1306.95    130.44 o 
  -4  -4   8     5490.89     5298.57    158.08 o 
  -3  -4   8    16970.50    16539.77    224.04 o 
  -2  -4   8     9139.68     9261.88    152.46 o 
  -1  -4   8      106.39      178.28     36.11 o 
   0  -4   8     1362.43     1294.25     42.23 o 
   1  -4   8     6810.06     6839.63    133.29 o 
   2  -4   8    21611.44    20567.20    349.27 o 
   3  -4   8    12418.96    12826.92    384.48 o 
   4  -4   8      578.25      393.65     73.04 o 
   5  -4   8      334.97      250.98     62.88 o 
   6  -4   8     3538.74     3506.33    194.92 o 
   7  -4   8     4630.26     4673.00    233.28 o 
   8  -4   8      552.36      494.37     83.50 o 
   9  -4   8       43.56      -33.72     42.86 o 
  10  -4   8      763.98      768.36     80.64 o 
  11  -4   8      583.01      668.49    133.79 o 
  12  -4   8      361.54      460.31    121.96 o 
 -13  -3   8     2639.13     2741.59    254.71 o 
 -12  -3   8     1273.17     1421.92    181.86 o 
 -11  -3   8       61.92      177.24     55.81 o 
 -10  -3   8      714.00      643.67     74.67 o 
  -9  -3   8      615.66      731.10     81.70 o 
  -8  -3   8     2788.83     2775.57    130.93 o 
  -7  -3   8    11013.50    11057.28    259.46 o 
  -6  -3   8     2002.04     1923.39    101.04 o 
  -5  -3   8     4153.98     4138.93    142.71 o 
  -4  -3   8     9345.10     9429.97    166.46 o 
  -3  -3   8     8336.77     8045.82    147.90 o 
  -2  -3   8      397.27      379.39     33.04 o 
  -1  -3   8      472.65      412.75     58.44 o 
   0  -3   8      583.01      489.59     32.95 o 
   1  -3   8     4444.73     3968.58     66.80 o 
   2  -3   8     8214.24     8317.40    149.65 o 
   3  -3   8     2328.97     2405.30    150.56 o 
   4  -3   8     4428.27     4291.11    205.90 o 
   5  -3   8     7459.14     7773.31    289.09 o 
   6  -3   8     3629.05     3710.84    198.69 o 
   7  -3   8      854.59      779.15     98.05 o 
   8  -3   8      732.10      728.65    100.07 o 
   9  -3   8     2349.65     2355.23    338.14 o 
  10  -3   8     1056.16      996.45     91.68 o 
  11  -3   8      663.20      591.80     78.67 o 
  12  -3   8      158.35      105.93     78.74 o 
  13  -3   8      147.20      189.53    102.88 o 
 -12  -2   8       63.84      128.74    105.27 o 
 -11  -2   8      610.73      378.53    101.40 o 
 -10  -2   8     1299.40     1263.36     94.95 o 
  -9  -2   8     2861.07     2752.69    133.91 o 
  -8  -2   8     6469.82     6236.29    193.54 o 
  -7  -2   8     4295.68     4126.31    167.93 o 
  -6  -2   8     1572.82     1605.08     92.77 o 
  -5  -2   8    11503.28    11094.52    241.66 o 
  -4  -2   8    10599.44    10369.26    180.31 o 
  -3  -2   8     4957.43     5083.22    116.83 o 
  -2  -2   8     3753.98     3793.85    116.46 o 
  -1  -2   8     5099.38     5587.84    148.87 o 
   0  -2   8     4342.94     4544.86    120.96 o 
   1  -2   8     9827.05    10043.42    171.01 o 
   2  -2   8      660.89      554.94     35.40 o 
   3  -2   8      881.92      862.88     55.46 o 
   4  -2   8    15265.47    15254.92    411.05 o 
   5  -2   8     8843.43     8546.40    298.27 o 
   6  -2   8     2737.00     2812.35     75.60 o 
   7  -2   8      115.62       82.44     50.71 o 
   8  -2   8      393.98      373.06     75.81 o 
   9  -2   8      528.11      393.88     78.98 o 
  10  -2   8      156.47      117.58     72.91 o 
  11  -2   8        7.05      -40.77     47.94 o 
  12  -2   8      114.32      110.85     54.15 o 
  13  -2   8      681.80      585.71    133.04 o 
 -12  -1   8      138.38      205.29     93.47 o 
 -11  -1   8      949.95      850.03    139.80 o 
 -10  -1   8     1156.59     1237.92    150.58 o 
  -9  -1   8     1877.18     1986.57    110.93 o 
  -8  -1   8     1405.86     1389.66     90.38 o 
  -7  -1   8      180.24      199.28     42.93 o 
  -6  -1   8     9012.82     8601.99    213.42 o 
  -5  -1   8    11290.81    11184.47    196.74 o 
  -4  -1   8     5786.81     5679.69    130.20 o 
  -3  -1   8     1247.04     1240.29     58.82 o 
  -2  -1   8     1137.39     1298.89     58.75 o 
  -1  -1   8    13353.81    13540.97    249.27 o 
   0  -1   8     7590.57     7354.01    140.25 o 
   1  -1   8     2424.84     2318.98    146.66 o 
   2  -1   8       27.31       23.82     23.85 o 
   3  -1   8     4042.36     3982.88     98.68 o 
   4  -1   8    10305.24    10005.24    316.13 o 
   5  -1   8     4780.23     4680.49    211.44 o 
   6  -1   8      130.59      164.48     21.61 o 
   7  -1   8      968.57     1063.17    186.88 o 
   8  -1   8     2893.25     2802.93     97.66 o 
   9  -1   8     1275.24     1239.05     91.78 o 
  10  -1   8       62.44       35.66     27.70 o 
  11  -1   8      194.70      172.28     49.11 o 
  12  -1   8     1150.54     1120.55    104.06 o 
  13  -1   8     2112.20     2126.81    215.50 o 
  14  -1   8      560.60      693.02    147.48 o 
 -12   0   8      956.16      955.90    157.64 o 
 -11   0   8     1174.25     1009.72    163.44 o 
 -10   0   8     2476.22     2317.14    218.69 o 
  -9   0   8     1027.26      928.22    142.65 o 
  -8   0   8      960.52      915.08     96.05 o 
  -7   0   8     7742.65     8135.23    209.01 o 
  -6   0   8    12679.10    12560.32    260.20 o 
  -5   0   8     3258.72     3407.05    103.40 o 
  -4   0   8      583.28      746.20     49.89 o 
  -3   0   8      407.27      406.41     37.28 o 
  -2   0   8     7139.54     6820.99    116.87 o 
  -1   0   8    22868.77    23138.11    349.51 o 
   0   0   8    10138.62    10873.69    214.73 o 
   1   0   8     3004.68     2818.72    132.12 o 
   2   0   8    10731.32    10746.80    213.00 o 
   3   0   8     5156.74     4778.42    187.81 o 
   4   0   8     8195.84     8310.67    280.47 o 
   5   0   8     2438.17     2569.92    156.14 o 
   6   0   8      869.82      898.23     96.52 o 
   7   0   8     3643.91     3582.40    105.25 o 
   8   0   8     1078.70     1059.11     62.45 o 
   9   0   8       29.42        2.40     57.40 o 
  10   0   8      355.14      386.78     42.05 o 
  11   0   8      747.68      861.95     60.00 o 
  12   0   8     1610.26     1755.44    123.89 o 
  13   0   8      791.83      873.85     94.32 o 
  14   0   8        5.68       54.51     91.73 o 
 -12   1   8      354.62      207.54     96.60 o 
 -11   1   8      803.49      787.94    155.24 o 
 -10   1   8      599.43      863.82    159.05 o 
  -9   1   8      172.68      143.75     82.63 o 
  -8   1   8     3070.85     3033.38    233.95 o 
  -7   1   8     6476.90     6625.14    178.45 o 
  -6   1   8     3852.33     3973.02     99.42 o 
  -5   1   8      483.67      463.70     28.96 o 
  -4   1   8      225.42      243.51     20.33 o 
  -3   1   8     1272.06     1217.32     43.32 o 
  -2   1   8     3918.80     3949.41     81.01 o 
  -1   1   8     8757.28     9134.75    153.49 o 
   0   1   8      428.11      446.16     66.05 o 
   1   1   8    13594.46    14010.36    248.68 o 
   2   1   8    10161.91    10033.68    204.80 o 
   3   1   8     6569.56     6625.43    163.07 o 
   4   1   8      407.17      371.88     28.42 o 
   5   1   8      656.78      745.35     87.03 o 
   6   1   8     2893.43     2874.89    174.73 o 
   7   1   8     6217.48     6406.02    152.36 o 
   8   1   8      732.86      718.01     54.84 o 
   9   1   8      198.66      197.69     40.56 o 
  10   1   8     3419.88     3439.51    112.18 o 
  11   1   8     1342.50     1304.26     73.34 o 
  12   1   8     1100.63     1047.19     80.54 o 
  13   1   8        1.74      -37.40     50.67 o 
  14   1   8      821.52      829.13     97.51 o 
 -11   2   8      740.07      857.53    163.64 o 
 -10   2   8      257.47      283.58    116.80 o 
  -9   2   8     1078.23     1092.91    159.58 o 
  -8   2   8     5040.34     5215.55    310.70 o 
  -7   2   8     3137.97     2977.30    223.85 o 
  -6   2   8     1232.43     1318.02     63.44 o 
  -5   2   8       55.29       67.13     18.84 o 
  -4   2   8     1892.55     1915.55     58.49 o 
  -3   2   8     6420.58     6283.03    136.82 o 
  -2   2   8     2260.98     1964.84     50.40 o 
  -1   2   8       12.60       30.88     16.44 o 
   0   2   8     1659.03     1645.90     44.03 o 
   1   2   8     8659.07     8797.10    187.33 o 
   2   2   8     7582.67     7208.26    168.12 o 
   3   2   8     1463.49     1309.67     70.40 o 
   4   2   8      129.81      150.36     42.85 o 
   5   2   8    11363.25    10991.94    457.87 o 
   6   2   8     4204.24     3952.12    203.42 o 
   7   2   8     1450.56     1423.60    130.53 o 
   8   2   8       55.37       52.00     42.93 o 
   9   2   8     1217.19     1248.98     77.91 o 
  10   2   8     4896.33     4953.77    135.24 o 
  11   2   8     1149.14     1124.09     70.47 o 
  12   2   8      162.54      196.18     49.55 o 
  13   2   8      859.83      980.36     95.73 o 
  14   2   8     2100.21     2258.71    146.52 o 
 -11   3   8      179.77      151.07    113.59 o 
 -10   3   8      953.46      822.47    147.58 o 
  -9   3   8     4653.40     3936.34    292.97 o 
  -8   3   8     2776.97     2818.61    235.27 o 
  -7   3   8     1361.68     1810.49    186.24 o 
  -6   3   8       29.31       71.68     71.29 o 
  -5   3   8     2254.51     2118.00     70.26 o 
  -4   3   8     6117.70     6148.26    187.60 o 
  -3   3   8     6667.16     6448.32    121.52 o 
  -2   3   8       65.92       62.84     16.10 o 
  -1   3   8     2164.37     2109.81     92.83 o 
   0   3   8     2613.25     2472.64     60.64 o 
   1   3   8     3640.89     3695.54     95.47 o 
   2   3   8      693.44      634.64     48.88 o 
   3   3   8     1087.94     1119.64     65.88 o 
   4   3   8     5349.69     5478.04    298.40 o 
   5   3   8    10257.69     9674.09    196.04 o 
   6   3   8     6267.88     5832.84    254.75 o 
   7   3   8      129.18       86.84     51.84 o 
   8   3   8     2028.36     2087.14    159.37 o 
   9   3   8     3864.16     3858.99    190.01 o 
  10   3   8     2376.60     2446.08     94.78 o 
  11   3   8      268.14      193.96     37.51 o 
  12   3   8     1023.91      982.85     69.93 o 
  13   3   8     3591.15     3791.26    138.09 o 
  14   3   8     2576.11     2550.08    125.48 o 
  15   3   8      674.97      665.46     73.87 o 
 -10   4   8     1271.67     1255.74    185.40 o 
  -9   4   8     2448.41     2887.18    257.00 o 
  -8   4   8      217.15      225.87     93.11 o 
  -7   4   8       66.04      150.37     88.79 o 
  -6   4   8     1048.80     1023.07    139.18 o 
  -5   4   8     9789.98     9288.88    648.77 o 
  -4   4   8     7870.44     7618.83    147.90 o 
  -3   4   8     1075.33     1070.48     50.22 o 
  -2   4   8     2862.56     2778.99     70.52 o 
  -1   4   8     5702.86     5661.23     82.68 o 
   0   4   8     1322.02     1372.80     47.69 o 
   1   4   8      239.10      258.40     29.91 o 
   2   4   8      738.77      726.66     54.27 o 
   3   4   8     6031.42     6000.46    294.24 o 
   4   4   8    10392.00    10851.96    249.76 o 
   5   4   8     4940.26     4902.62    145.52 o 
   6   4   8      935.93     1022.23    105.86 o 
   7   4   8     4529.19     4726.60    238.55 o 
   8   4   8     4154.85     4098.99    232.55 o 
   9   4   8      856.26      902.29    117.11 o 
  10   4   8      852.96      898.41     77.06 o 
  11   4   8     3151.06     3289.72    116.71 o 
  12   4   8     3689.50     3806.42    131.67 o 
  13   4   8     3235.58     3362.17    129.77 o 
  14   4   8     1391.04     1432.66     80.22 o 
  15   4   8        2.88      -44.16     49.46 o 
 -10   5   8     1715.54     1693.50    222.83 o 
  -9   5   8      333.58      249.42     99.29 o 
  -8   5   8       30.97       41.93     84.94 o 
  -7   5   8     1127.82     1037.91    153.66 o 
  -6   5   8     3734.32     3554.00    253.10 o 
  -5   5   8    10222.63    10290.48    415.39 o 
  -4   5   8     1001.64      980.05    104.31 o 
  -3   5   8      981.39      992.03     54.34 o 
  -2   5   8     9255.91     9145.68    240.46 o 
  -1   5   8     1866.12     1835.58     52.88 o 
   0   5   8       31.12       20.57     17.29 o 
   1   5   8      789.60      740.33     55.86 o 
   2   5   8     1015.23      864.05     47.59 o 
   3   5   8     8441.05     7821.26    182.33 o 
   4   5   8     4394.89     4294.09    103.30 o 
   5   5   8      993.28      940.27     55.77 o 
   6   5   8     1108.11      854.21    100.87 o 
   7   5   8     5845.79     5787.17    271.39 o 
   8   5   8     4144.99     4296.37    241.63 o 
   9   5   8       90.34      100.19     65.63 o 
  10   5   8     1662.51     1643.15     98.68 o 
  11   5   8     6435.42     6336.20    205.13 o 
  12   5   8     3057.99     2999.44    117.77 o 
  13   5   8      822.44      983.42    127.91 o 
  14   5   8       16.36       54.20     43.51 o 
  15   5   8      907.77     1019.52     85.64 o 
  -9   6   8        6.13     -116.10    116.10 o 
  -8   6   8      778.18      827.84    154.41 o 
  -7   6   8     2775.85     3131.85    258.57 o 
  -6   6   8     1770.08     1964.11    196.17 o 
  -5   6   8     1444.52     1363.78    159.31 o 
  -4   6   8     4418.26     4237.69    183.50 o 
  -3   6   8     6557.62     6604.99    228.51 o 
  -2   6   8     1228.48     1230.76     37.35 o 
  -1   6   8       43.69       44.09     15.76 o 
   0   6   8     1875.00     1844.21     65.37 o 
   1   6   8     2275.67     2326.35     81.11 o 
   2   6   8    13912.38    13852.92    248.18 o 
   3   6   8    10670.80    10578.67    448.55 o 
   4   6   8     1417.18     1638.03     63.11 o 
   5   6   8     5527.74     5387.10    124.21 o 
   6   6   8     8614.66     8651.57    193.50 o 
   7   6   8     5308.47     5635.50    274.79 o 
   8   6   8      621.64      616.19     98.98 o 
   9   6   8      764.87      742.39    113.92 o 
  10   6   8     2996.29     3102.91    131.41 o 
  11   6   8     5471.58     5694.40    189.49 o 
  12   6   8     1150.76     1173.04     95.00 o 
  13   6   8        3.98      -80.21     80.21 o 
  14   6   8      925.92     1097.25    113.78 o 
  15   6   8     1976.57     2145.46    127.39 o 
  -8   7   8     1805.44     2004.29    228.31 o 
  -7   7   8     2470.15     2446.87    235.63 o 
  -6   7   8      771.24      779.76    140.42 o 
  -5   7   8      335.95      302.87     83.90 o 
  -4   7   8     4075.67     3979.56    184.45 o 
  -3   7   8     6328.89     6098.46    222.96 o 
  -2   7   8      138.46      129.70     33.53 o 
  -1   7   8      125.23      112.63     19.22 o 
   0   7   8     3239.77     3318.94     90.88 o 
   1   7   8     7655.78     7795.14    161.13 o 
   2   7   8     4417.08     4152.30    130.07 o 
   3   7   8        2.34      -27.03     27.03 o 
   4   7   8     5903.43     5825.31    121.67 o 
   5   7   8    11639.85    11706.08    266.04 o 
   6   7   8     4487.76     4565.82    187.56 o 
   7   7   8      888.18      953.87     60.96 o 
   8   7   8     3749.92     3821.00    237.35 o 
   9   7   8     7633.08     8202.25    363.79 o 
  10   7   8     1485.22     1452.25     87.49 o 
  11   7   8     2848.61     2615.80    221.03 o 
  12   7   8       15.67      -25.96     73.47 o 
  13   7   8      959.41     1148.55    116.12 o 
  14   7   8     2510.31     2510.42    168.45 o 
  15   7   8     1973.26     1875.71    210.84 o 
  -7   8   8      787.43      933.04    164.50 o 
  -6   8   8      490.01      574.96    131.04 o 
  -5   8   8     2317.41     2600.80    230.31 o 
  -4   8   8     1458.14     1589.20    171.34 o 
  -3   8   8       32.46       85.82     52.80 o 
  -2   8   8     1680.89     1641.25     89.80 o 
  -1   8   8     2676.57     2738.03     84.91 o 
   0   8   8     1941.30     2052.90     93.40 o 
   1   8   8     3419.35     3480.82    194.25 o 
   2   8   8        4.30       13.88     22.92 o 
   3   8   8     5065.05     4986.72    117.40 o 
   4   8   8    13222.80    12559.46    415.97 o 
   5   8   8     7978.53     7683.42    169.01 o 
   6   8   8      166.01       51.94     53.49 o 
   7   8   8      456.99      413.31     91.89 o 
   8   8   8     2723.69     2665.91    204.88 o 
   9   8   8     4409.45     4797.73    282.44 o 
  10   8   8       88.63      173.42     89.50 o 
  11   8   8        0.32      -15.99     54.66 o 
  12   8   8      833.29      962.17    198.68 o 
  13   8   8     3068.08     3097.06    207.02 o 
  14   8   8     2487.56     2635.75    241.68 o 
  -7   9   8      227.10      383.76    117.12 o 
  -6   9   8     2672.38     2872.78    258.88 o 
  -5   9   8     2344.18     2704.88    237.69 o 
  -4   9   8      443.74      586.32    130.67 o 
  -3   9   8       37.62       30.42     50.64 o 
  -2   9   8      736.77      768.62     68.09 o 
  -1   9   8     2503.39     2322.15    107.59 o 
   0   9   8     1523.36     1526.04     66.88 o 
   1   9   8       57.26       26.09     26.65 o 
   2   9   8     2429.76     2268.14     94.89 o 
   3   9   8     8122.13     7847.62    228.51 o 
   4   9   8     5059.99     4890.47    392.79 o 
   5   9   8      259.95      220.81     42.88 o 
   6   9   8      731.24      710.65    112.83 o 
   7   9   8     3368.42     3829.33    242.26 o 
   8   9   8     3082.20     3173.10    204.67 o 
   9   9   8      725.37      765.53     92.46 o 
  10   9   8      598.60      616.61     85.00 o 
  11   9   8     1374.73     1294.61    119.67 o 
  12   9   8     1474.09     1634.44    136.06 o 
  13   9   8     2467.71     2533.83    236.92 o 
  14   9   8      861.13      992.82    167.37 o 
  -6  10   8     3300.52     4190.90    317.48 o 
  -5  10   8      470.26      441.87    118.31 o 
  -4  10   8      316.96      287.03     95.93 o 
  -3  10   8     1002.46      992.31    213.42 o 
  -2  10   8      913.90      965.93     78.52 o 
  -1  10   8     1428.29     1422.84     89.27 o 
   0  10   8      221.94      193.46     33.38 o 
   1  10   8      993.29     1026.76     58.15 o 
   2  10   8     7388.52     7373.35    130.92 o 
   3  10   8     3922.96     3708.97    122.64 o 
   4  10   8     1643.36     1494.17    108.28 o 
   5  10   8      761.78      751.71    110.50 o 
   6  10   8     4525.15     4529.06    185.08 o 
   7  10   8     2651.83     2523.69    143.58 o 
   8  10   8      661.86      587.57     78.68 o 
   9  10   8       51.11       16.34    117.05 o 
  10  10   8      533.69      441.24    109.42 o 
  11  10   8     2011.66     1991.90    205.08 o 
  12  10   8     1930.23     2251.35    225.48 o 
  13  10   8      962.36      953.27    157.23 o 
  14  10   8        5.98      250.70    125.06 o 
  -4  11   8     1102.35      829.30    144.28 o 
  -3  11   8      583.85      551.99    114.86 o 
  -2  11   8      623.25      579.66     66.82 o 
  -1  11   8       83.91       79.64     54.13 o 
   0  11   8     1032.04      958.82     78.12 o 
   1  11   8     3698.44     3719.80    111.59 o 
   2  11   8     5872.59     6122.12    142.20 o 
   3  11   8      656.77      644.76    125.20 o 
   4  11   8      466.88      278.21     77.17 o 
   5  11   8     1096.99     1184.30    139.72 o 
   6  11   8     3730.57     3776.54    239.63 o 
   7  11   8      350.82      242.76     89.16 o 
   8  11   8        4.44      156.46     89.65 o 
   9  11   8     1345.31     1144.23    158.33 o 
  10  11   8      938.13      862.58    145.27 o 
  11  11   8      905.04      844.88    151.76 o 
  12  11   8      760.53      688.39    141.04 o 
  13  11   8        5.52      110.54     91.53 o 
  -3  12   8      397.20      448.69    113.38 o 
  -2  12   8       13.75       30.31     50.66 o 
  -1  12   8      312.80      404.40     60.51 o 
   0  12   8     2466.97     2462.18    154.87 o 
   1  12   8     2154.04     2011.55    138.54 o 
   2  12   8      555.10      427.98     55.04 o 
   3  12   8      169.56      153.69     71.09 o 
   4  12   8     2552.56     2594.24    141.96 o 
   5  12   8     1389.56     1403.36    157.75 o 
   6  12   8      631.99      488.50    106.97 o 
   7  12   8        5.38       26.31     72.70 o 
   8  12   8      415.15      451.15    114.70 o 
   9  12   8      698.45      744.08    136.59 o 
  10  12   8      677.75      599.32    130.76 o 
  11  12   8      162.97      312.31    121.23 o 
  12  12   8       24.45      -18.44     98.38 o 
  -1  13   8      915.15      838.87    113.94 o 
   0  13   8     1404.73     1609.45    134.62 o 
   1  13   8      234.96      228.15     67.88 o 
   2  13   8       54.59       78.60     52.81 o 
   3  13   8      650.28      759.55     70.64 o 
   4  13   8     1799.33     1651.12    118.10 o 
   5  13   8     1092.85     1127.79    118.65 o 
   6  13   8      118.95      207.25     77.68 o 
   7  13   8      192.94       54.81     78.63 o 
   8  13   8      523.82      278.37    102.84 o 
   9  13   8      420.81      419.00    110.59 o 
  10  13   8      247.39       68.64     86.69 o 
  11  13   8        1.35     -119.95    119.95 o 
   1  14   8      153.78      100.24     95.17 o 
   2  14   8      584.00      587.85     90.04 o 
   3  14   8      829.75      819.95    110.16 o 
   4  14   8      943.35      866.93     78.10 o 
   5  14   8      192.29        9.45     50.84 o 
   6  14   8      131.29      122.76     59.17 o 
   7  14   8      461.56      467.47    114.85 o 
   8  14   8      111.38      182.17     99.61 o 
   9  14   8       91.09      115.17    102.35 o 
  10  14   8        0.45     -101.61    107.74 o 
   5  15   8       29.40      -14.11     76.64 o 
   6  15   8      177.43       46.28     74.42 o 
   7  15   8      263.84       62.27     79.58 o 
  -7 -14   9       65.42      118.89    102.11 o 
  -6 -14   9      995.46     1205.32    186.44 o 
  -5 -14   9     1280.71     1287.80    185.29 o 
  -4 -14   9      217.29      235.02     95.30 o 
  -3 -14   9       36.90       -4.62    105.73 o 
  -2 -14   9      603.56      717.01    103.64 o 
  -1 -14   9      730.50      740.07    100.32 o 
   0 -14   9      597.35      780.08    103.61 o 
   1 -14   9        1.26      -41.81     86.85 o 
  -9 -13   9      155.13      188.50     98.12 o 
  -8 -13   9       19.39      101.29     89.42 o 
  -7 -13   9      809.24      682.59    135.47 o 
  -6 -13   9     1105.66     1260.08    174.09 o 
  -5 -13   9      272.78      175.82    102.95 o 
  -4 -13   9      163.85       97.26     94.71 o 
  -3 -13   9      539.66      612.82     89.55 o 
  -2 -13   9     1108.92     1119.78    110.46 o 
  -1 -13   9     1499.08     1891.81    338.19 o 
   0 -13   9      148.25       92.71     55.23 o 
   1 -13   9      311.06      307.41     70.26 o 
   2 -13   9      882.02      932.20     83.14 o 
   3 -13   9      852.21     1043.24    109.77 o 
 -10 -12   9      337.94      344.20     81.05 o 
  -9 -12   9       63.73      106.72    136.95 o 
  -8 -12   9      443.23      518.36    129.32 o 
  -7 -12   9     1246.84     1203.53    170.14 o 
  -6 -12   9      165.64       13.47     81.94 o 
  -5 -12   9      375.77      560.57    127.85 o 
  -4 -12   9     1717.31     1951.15    201.27 o 
  -3 -12   9     1752.49     1631.26    126.71 o 
  -2 -12   9     1292.75     1216.15    112.10 o 
  -1 -12   9      141.12      138.50     70.87 o 
   0 -12   9      365.36      496.44     82.28 o 
   1 -12   9     3076.83     3066.87    166.65 o 
   2 -12   9      747.28      903.32    137.45 o 
   3 -12   9      220.38      223.24     44.05 o 
   4 -12   9      118.66      104.75    118.01 o 
   5 -12   9      529.28      564.73    137.77 o 
 -11 -11   9      645.85      588.43    100.95 o 
 -10 -11   9       87.41       60.54     58.72 o 
  -9 -11   9     1196.44     1620.39    131.28 o 
  -8 -11   9      969.40      989.91    101.09 o 
  -7 -11   9      161.35      138.72     57.40 o 
  -6 -11   9      113.05      288.59     99.00 o 
  -5 -11   9      676.61      744.57    131.53 o 
  -4 -11   9     2408.53     2427.15    207.70 o 
  -3 -11   9     4092.01     4155.77    266.59 o 
  -2 -11   9      853.37      701.68    262.35 o 
  -1 -11   9      397.32      268.83     58.83 o 
   0 -11   9     2584.45     2551.41    150.53 o 
   1 -11   9     2149.80     2124.07    135.03 o 
   2 -11   9       24.67       63.71     61.44 o 
   3 -11   9      149.26       98.87     40.63 o 
   4 -11   9      574.65      704.40    212.08 o 
   5 -11   9     1827.48     2387.17    224.84 o 
   6 -11   9     1239.40     1642.64    198.89 o 
 -11 -10   9       17.83       68.06    113.43 o 
 -10 -10   9      960.22      942.80    105.07 o 
  -9 -10   9     2731.46     2691.20    158.20 o 
  -8 -10   9      408.65      337.22     68.03 o 
  -7 -10   9      879.08      936.58     93.59 o 
  -6 -10   9     1283.81     1411.06     76.67 o 
  -5 -10   9     2518.78     2533.32    120.20 o 
  -4 -10   9     2516.10     2470.61    115.82 o 
  -3 -10   9     1379.97     1314.46     85.33 o 
  -2 -10   9      601.81      503.99     71.86 o 
  -1 -10   9     9049.86     9157.97    268.48 o 
   0 -10   9     4793.93     4935.03    222.34 o 
   1 -10   9      745.76      630.06    116.48 o 
   2 -10   9     1170.31     1105.94    116.63 o 
   3 -10   9      641.32      638.42     64.77 o 
   4 -10   9     1945.19     2085.86    190.30 o 
   5 -10   9     1552.07     1790.55    295.66 o 
   6 -10   9      491.03      550.46    128.12 o 
   7 -10   9      226.05      227.60    109.38 o 
 -12  -9   9        3.76      -28.23     90.53 o 
 -11  -9   9     1076.50     1014.88    129.33 o 
 -10  -9   9     2241.96     2039.42    140.52 o 
  -9  -9   9      508.94      445.49     76.20 o 
  -8  -9   9     1068.19     1115.66     76.48 o 
  -7  -9   9     3822.72     3798.58    129.74 o 
  -6  -9   9     1616.13     1729.11     84.30 o 
  -5  -9   9     1998.15     2128.25    110.74 o 
  -4  -9   9     2742.18     2649.74    108.57 o 
  -3  -9   9      207.06      182.96     87.39 o 
  -2  -9   9     4223.49     4459.84    261.61 o 
  -1  -9   9     7873.40     7599.03    232.99 o 
   0  -9   9      345.91      320.90     59.51 o 
   1  -9   9      414.57      395.96     61.09 o 
   2  -9   9     2420.56     2443.13    130.24 o 
   3  -9   9      373.36      424.17     52.74 o 
   4  -9   9      821.87      863.46    120.75 o 
   5  -9   9      776.20      953.96    128.75 o 
   6  -9   9      442.99      509.50    131.75 o 
   7  -9   9     2222.39     2909.31    250.46 o 
   8  -9   9     1838.15     2136.49    226.56 o 
 -12  -8   9      768.68      901.86    108.93 o 
 -11  -8   9     1777.10     1732.59    132.61 o 
 -10  -8   9      683.38      666.84     86.11 o 
  -9  -8   9      682.49      847.46     89.66 o 
  -8  -8   9     2630.92     2743.21    145.41 o 
  -7  -8   9     3570.67     3603.39    191.71 o 
  -6  -8   9     1309.25     1208.36     72.31 o 
  -5  -8   9     1151.30     1084.72     77.68 o 
  -4  -8   9       27.81       47.09     27.70 o 
  -3  -8   9     6356.46     6100.27    251.36 o 
  -2  -8   9    14531.23    14562.95    373.70 o 
  -1  -8   9     2796.69     2878.50    101.29 o 
   0  -8   9       84.31       85.01     42.08 o 
   1  -8   9     2556.11     2456.06    126.03 o 
   2  -8   9     5301.60     5415.10    187.54 o 
   3  -8   9     1941.71     1720.23    107.18 o 
   4  -8   9      128.25      179.93     72.62 o 
   5  -8   9      245.43      167.75     73.75 o 
   6  -8   9     2262.12     2251.92    182.43 o 
   7  -8   9     2319.88     2259.56    367.34 o 
   8  -8   9      622.65      770.15    150.83 o 
   9  -8   9       46.03      261.99    123.12 o 
 -12  -7   9     3061.65     3056.36    168.11 o 
 -11  -7   9      685.06      754.66     88.22 o 
 -10  -7   9      270.51      321.74     75.73 o 
  -9  -7   9     1682.07     1634.93    111.71 o 
  -8  -7   9      964.92      962.42    126.89 o 
  -7  -7   9      826.32      815.73     79.27 o 
  -6  -7   9      526.91      545.51     51.12 o 
  -5  -7   9       53.27      202.63     37.27 o 
  -4  -7   9     4831.96     5051.89    131.20 o 
  -3  -7   9    17540.31    17661.87    258.56 o 
  -2  -7   9     7510.13     7303.53    149.66 o 
  -1  -7   9      402.80      377.53     55.33 o 
   0  -7   9     5922.59     5913.57    183.37 o 
   1  -7   9     1183.00     1238.32     85.72 o 
   2  -7   9     2476.67     2367.68    117.38 o 
   3  -7   9      304.80      190.82     46.14 o 
   4  -7   9       94.01       81.22     56.27 o 
   5  -7   9     2552.09     2596.81    191.74 o 
   6  -7   9     1728.00     1550.45    150.66 o 
   7  -7   9      813.81      852.56    119.24 o 
   8  -7   9       74.22       76.10     46.33 o 
   9  -7   9      355.12      490.15    134.28 o 
  10  -7   9      852.11     1041.14    170.37 o 
 -12  -6   9     1733.93     1457.96    158.47 o 
 -11  -6   9       90.13       55.32     45.78 o 
 -10  -6   9     3846.39     3979.52    177.04 o 
  -9  -6   9      952.41     1091.69     94.77 o 
  -8  -6   9      217.05      205.45     54.12 o 
  -7  -6   9      464.46      538.08     64.34 o 
  -6  -6   9      112.41      154.01     58.97 o 
  -5  -6   9     8548.14     8660.78    227.97 o 
  -4  -6   9    16010.10    15728.97    246.26 o 
  -3  -6   9    10933.77    10778.74    189.46 o 
  -2  -6   9       12.24        5.19     12.88 o 
  -1  -6   9     4442.80     4150.45     90.93 o 
   0  -6   9     4878.65     4711.93    121.36 o 
   1  -6   9      343.26      275.44     43.98 o 
   2  -6   9      533.62      525.45     59.30 o 
   3  -6   9      263.60      274.49     78.18 o 
   4  -6   9     2152.62     2029.05    168.76 o 
   5  -6   9     3557.17     3233.97    206.47 o 
   6  -6   9     2700.08     2822.72    194.89 o 
   7  -6   9      124.47      114.18     61.15 o 
   8  -6   9      215.40      325.48     62.01 o 
   9  -6   9      970.96     1015.10    228.86 o 
  10  -6   9      756.07      668.67    134.27 o 
  11  -6   9       15.34      -97.26    114.83 o 
 -12  -5   9       11.66      -27.26     52.07 o 
 -11  -5   9     2530.45     2653.69    150.18 o 
 -10  -5   9     3477.10     3280.53    160.50 o 
  -9  -5   9      467.07      482.73     67.58 o 
  -8  -5   9       89.17      111.95     46.92 o 
  -7  -5   9      228.89      287.10     52.86 o 
  -6  -5   9      371.82      342.76     53.26 o 
  -5  -5   9    14437.24    13509.05    417.99 o 
  -4  -5   9    16106.15    16433.92    320.08 o 
  -3  -5   9       12.76       30.65     26.38 o 
  -2  -5   9     2643.31     2595.17     65.49 o 
  -1  -5   9     7532.61     7580.29    140.95 o 
   0  -5   9     1123.19     1083.33     42.45 o 
   1  -5   9      861.22      837.42     50.57 o 
   2  -5   9       15.38       22.77     26.24 o 
   3  -5   9     1651.88     1659.83    144.16 o 
   4  -5   9     3902.43     3991.00    220.66 o 
   5  -5   9     3861.98     2929.90    427.29 o 
   6  -5   9      773.31      736.97    106.00 o 
   7  -5   9      742.81      670.21     99.88 o 
   8  -5   9     1919.93     1801.59    157.11 o 
   9  -5   9      827.02      814.03     87.39 o 
  10  -5   9       85.22       99.36     51.25 o 
  11  -5   9      115.12       44.87     90.18 o 
  12  -5   9      321.74      189.86    123.84 o 
 -12  -4   9     1435.78     1646.00    193.41 o 
 -11  -4   9     3595.88     3411.24    167.11 o 
 -10  -4   9      918.45      907.56    136.22 o 
  -9  -4   9       62.27       27.38     41.16 o 
  -8  -4   9       10.62      -34.37     37.07 o 
  -7  -4   9      527.65      583.26     67.36 o 
  -6  -4   9     7464.13     7176.60    207.43 o 
  -5  -4   9     9246.29    10038.61    240.35 o 
  -4  -4   9     2483.00     2605.41    100.87 o 
  -3  -4   9     4290.40     4356.59    108.76 o 
  -2  -4   9     5653.64     5644.24    122.17 o 
  -1  -4   9     3078.88     3206.72    120.52 o 
   0  -4   9     1399.36     1453.73     54.82 o 
   1  -4   9       86.16       51.02     34.05 o 
   2  -4   9     1951.26     1971.76     80.45 o 
   3  -4   9     6820.13     6549.50    272.03 o 
   4  -4   9     2549.49     2433.19    165.37 o 
   5  -4   9       11.76       -2.43     43.66 o 
   6  -4   9       43.90       46.71     46.93 o 
   7  -4   9     1084.07     1012.67    117.86 o 
   8  -4   9     5296.65     5189.52    261.05 o 
   9  -4   9      709.77      696.47     84.49 o 
  10  -4   9       21.14       -0.23     46.78 o 
  11  -4   9      978.00     1080.69    166.80 o 
  12  -4   9      874.26      866.60    157.66 o 
 -12  -3   9     2634.45     2602.95    239.28 o 
 -11  -3   9     1535.66     1503.78    177.44 o 
 -10  -3   9       89.66       54.32     48.90 o 
  -9  -3   9      112.57      109.40     62.14 o 
  -8  -3   9     1175.98     1137.72     92.29 o 
  -7  -3   9     8318.80     8292.09    309.24 o 
  -6  -3   9    11431.91    10793.90    398.59 o 
  -5  -3   9     3681.06     3501.68    136.94 o 
  -4  -3   9     1718.60     1651.91     70.94 o 
  -3  -3   9    11808.79    11466.46    228.97 o 
  -2  -3   9    10692.51    10216.84    176.27 o 
  -1  -3   9     5119.95     5130.08    152.78 o 
   0  -3   9        4.18       11.99     22.91 o 
   1  -3   9      127.91      119.07     16.36 o 
   2  -3   9     2010.68     1748.97     90.01 o 
   3  -3   9     3768.80     3715.19    196.71 o 
   4  -3   9      274.27      354.20     69.91 o 
   5  -3   9      720.48      629.37     92.96 o 
   6  -3   9     3387.83     3356.13    198.67 o 
   7  -3   9     2246.98     2059.26    157.96 o 
   8  -3   9     4838.59     4641.09    243.16 o 
   9  -3   9        5.99      -41.79     52.57 o 
  10  -3   9     2386.26     2520.85    208.14 o 
  11  -3   9     1328.86     1300.48    110.43 o 
  12  -3   9      146.18      189.03     98.60 o 
  13  -3   9       21.47      -21.37     90.74 o 
 -12  -2   9     1788.31     2007.21    218.26 o 
 -11  -2   9      297.02      253.43     92.39 o 
 -10  -2   9        3.01      -56.42     56.42 o 
  -9  -2   9      291.47      167.38     76.75 o 
  -8  -2   9     2716.76     2668.52    129.94 o 
  -7  -2   9     8669.26     8479.13    483.56 o 
  -6  -2   9     1220.80     1179.70     82.88 o 
  -5  -2   9     3367.83     3395.24    107.35 o 
  -4  -2   9     8100.51     7467.16    155.77 o 
  -3  -2   9     4202.15     4325.56    126.53 o 
  -2  -2   9     1121.44     1100.67     55.89 o 
  -1  -2   9      699.70      744.04     58.89 o 
   0  -2   9     1978.49     2001.83     50.31 o 
   1  -2   9     7108.22     6959.70    343.54 o 
   2  -2   9     1455.89     1419.19     56.75 o 
   3  -2   9       83.98      106.26     24.60 o 
   4  -2   9     2116.73     1929.20    138.18 o 
   5  -2   9     1780.69     1875.95    142.86 o 
   6  -2   9     3781.35     4066.60    214.37 o 
   7  -2   9     3020.58     2841.50     80.72 o 
   8  -2   9        1.41      -14.18     33.61 o 
   9  -2   9     2810.53     2940.22    103.51 o 
  10  -2   9     5091.47     5046.29    197.48 o 
  11  -2   9      435.34      509.52     76.23 o 
  12  -2   9      186.68      240.11     65.79 o 
  13  -2   9      299.54      326.67    133.07 o 
 -12  -1   9      316.48      185.25     95.15 o 
 -11  -1   9      101.54       10.10     92.91 o 
 -10  -1   9       46.92      -85.68     85.68 o 
  -9  -1   9     1465.80     1602.64    104.16 o 
  -8  -1   9     3124.75     3300.64    142.71 o 
  -7  -1   9     2984.77     3215.39    135.79 o 
  -6  -1   9      641.87      612.97     70.85 o 
  -5  -1   9     6780.94     6419.82    150.40 o 
  -4  -1   9    10956.72    10858.23    194.81 o 
  -3  -1   9     5415.59     5095.08    170.19 o 
  -2  -1   9     3604.67     3373.21     98.33 o 
  -1  -1   9      820.74      901.16     50.76 o 
   0  -1   9     2844.99     2693.59    106.97 o 
   1  -1   9     3439.52     3555.55    123.59 o 
   2  -1   9      681.62      695.39     36.27 o 
   3  -1   9       50.22       72.44     18.54 o 
   4  -1   9      347.33      319.72     63.53 o 
   5  -1   9     7599.55     7658.66    289.35 o 
   6  -1   9     5894.74     5468.70    247.16 o 
   7  -1   9     1169.19     1247.26     55.94 o 
   8  -1   9      345.87      332.10     35.37 o 
   9  -1   9     3183.82     3223.19    111.12 o 
  10  -1   9     1769.19     1691.42    157.62 o 
  11  -1   9      182.16      278.06    131.43 o 
  12  -1   9      808.66      808.38    115.47 o 
  13  -1   9      583.16      548.78    131.42 o 
  14  -1   9      814.81      947.18    164.54 o 
 -12   0   9      151.39       94.77     99.82 o 
 -11   0   9       90.97      -66.09     84.84 o 
 -10   0   9      557.63      664.20    127.79 o 
  -9   0   9     4147.57     4310.35    285.82 o 
  -8   0   9     2334.24     2297.25    160.99 o 
  -7   0   9       49.79       38.13     37.43 o 
  -6   0   9     6099.03     6379.93    184.66 o 
  -5   0   9    10020.60    10114.52    194.24 o 
  -4   0   9     4410.93     4250.66    118.58 o 
  -3   0   9     1188.96     1238.45     62.27 o 
  -2   0   9      984.82      973.74     33.17 o 
  -1   0   9     9677.69     9716.53    175.15 o 
   0   0   9     8433.13     8339.45    259.64 o 
   1   0   9       50.62       68.74     42.47 o 
   2   0   9     2147.22     2196.75     57.77 o 
   3   0   9     7684.96     8036.55    193.06 o 
   4   0   9     3771.01     3413.92    121.21 o 
   5   0   9     6932.71     6495.37    263.04 o 
   6   0   9     1427.59     1509.48    127.65 o 
   7   0   9     3320.06     3271.56    197.02 o 
   8   0   9     7613.93     7486.65    213.01 o 
   9   0   9     2833.84     2742.32    104.37 o 
  10   0   9       98.24       73.82     29.89 o 
  11   0   9     1778.32     1752.97    120.85 o 
  12   0   9     1515.04     1465.10    114.66 o 
  13   0   9     1086.94      995.82    103.77 o 
  14   0   9      776.43     1042.97    160.30 o 
 -11   1   9      763.02      701.96    148.33 o 
 -10   1   9     3197.11     3482.08    278.52 o 
  -9   1   9     2617.14     3421.50    265.51 o 
  -8   1   9       15.98       64.37     79.29 o 
  -7   1   9     2511.23     2502.16     83.03 o 
  -6   1   9     5429.32     5511.69    125.07 o 
  -5   1   9     6536.98     6655.90    124.81 o 
  -4   1   9     5768.47     5885.90    132.41 o 
  -3   1   9       69.62       93.57     18.75 o 
  -2   1   9     4825.01     4593.48     87.34 o 
  -1   1   9    11292.99    10999.26    343.06 o 
   0   1   9     5657.09     5388.30    124.10 o 
   1   1   9     8000.96     8026.49    224.18 o 
   2   1   9     1847.03     1723.74     85.25 o 
   3   1   9     4460.22     4467.48    266.14 o 
   4   1   9     8234.74     8220.51    135.18 o 
   5   1   9     1761.01     1746.63    136.38 o 
   6   1   9      605.65      563.57     87.04 o 
   7   1   9    16089.24    16197.40    466.70 o 
   8   1   9     8733.33     8501.71    334.79 o 
   9   1   9      113.40       90.31     89.13 o 
  10   1   9      178.10      215.77     42.22 o 
  11   1   9     3628.79     3817.29    163.36 o 
  12   1   9     1756.85     1799.35    155.84 o 
  13   1   9      520.85      494.19     81.14 o 
  14   1   9       78.04      116.75     57.04 o 
 -11   2   9     2077.57     2712.59    265.43 o 
 -10   2   9     1433.70     1403.90    192.75 o 
  -9   2   9        1.98       12.26     87.40 o 
  -8   2   9     2250.16     2359.67    216.74 o 
  -7   2   9     3841.00     3796.02    258.19 o 
  -6   2   9     2513.06     2664.11    121.13 o 
  -5   2   9     1905.39     1795.22     59.98 o 
  -4   2   9       69.70       91.09     26.31 o 
  -3   2   9     6740.48     6550.32    117.43 o 
  -2   2   9    16912.91    16824.89    355.86 o 
  -1   2   9      710.30      677.78     45.70 o 
   0   2   9     2022.45     2060.68     75.71 o 
   1   2   9    17547.01    17635.94    300.25 o 
   2   2   9     5822.99     5693.51    155.26 o 
   3   2   9      316.87      436.68     47.14 o 
   4   2   9      368.99      322.07     42.48 o 
   5   2   9     2855.21     2945.32     96.05 o 
   6   2   9    14510.92    13517.25    412.50 o 
   7   2   9    18651.24    19389.51    521.40 o 
   8   2   9     1108.23     1286.99    134.38 o 
   9   2   9     3198.46     3101.52    206.07 o 
  10   2   9     1523.82     1552.90     91.40 o 
  11   2   9     2124.33     2082.74    105.52 o 
  12   2   9     1224.75     1142.62     74.95 o 
  13   2   9       33.28       36.72     57.97 o 
  14   2   9      669.89      522.99    112.97 o 
 -10   3   9      127.31       99.27     99.43 o 
  -9   3   9     1219.34     1044.30    162.11 o 
  -8   3   9     2424.04     2403.36    225.58 o 
  -7   3   9     1545.41     1490.19    172.20 o 
  -6   3   9     1015.88     1090.00    138.78 o 
  -5   3   9      522.20      486.47     50.56 o 
  -4   3   9     4333.87     4671.50    181.44 o 
  -3   3   9    16855.10    15991.47    422.58 o 
  -2   3   9    12040.80    11932.66    201.39 o 
  -1   3   9      671.61      663.75     47.65 o 
   0   3   9     7590.42     7497.28    129.17 o 
   1   3   9     4439.79     4388.61    111.07 o 
   2   3   9     1327.26     1261.16     73.61 o 
   3   3   9       39.21       29.87     39.89 o 
   4   3   9      384.17      343.25     44.06 o 
   5   3   9    11722.04    10931.93    178.01 o 
   6   3   9    11274.61    10648.83    363.48 o 
   7   3   9     1830.46     1800.81    149.48 o 
   8   3   9      920.22      916.56    121.52 o 
   9   3   9     9135.34     8874.23    359.66 o 
  10   3   9     4113.62     4152.17    250.18 o 
  11   3   9     1927.60     1874.01     89.36 o 
  12   3   9        8.21       62.77     33.11 o 
  13   3   9      915.28      881.34     71.26 o 
  14   3   9     2477.05     2571.47    187.30 o 
  15   3   9     1729.11     1745.97    112.11 o 
 -10   4   9      717.62      311.43    121.30 o 
  -9   4   9     1373.38     1330.96    186.14 o 
  -8   4   9     1055.09     1188.47    168.27 o 
  -7   4   9     1421.07     1382.25    172.31 o 
  -6   4   9       26.76       29.26     67.14 o 
  -5   4   9     1472.34     1413.27    109.40 o 
  -4   4   9    14823.14    14854.42    219.04 o 
  -3   4   9    11705.94    11584.73    218.97 o 
  -2   4   9      347.39      325.52     29.12 o 
  -1   4   9     9371.40     9493.28    127.46 o 
   0   4   9     5414.39     5376.58    114.88 o 
   1   4   9      304.87      309.02     48.97 o 
   2   4   9      161.17      211.71     38.28 o 
   3   4   9     2142.28     2162.59    115.25 o 
   4   4   9    10551.41    10731.56    317.13 o 
   5   4   9    22681.47    23318.09    478.16 o 
   6   4   9     5552.30     5550.77    258.24 o 
   7   4   9      596.88      550.29     87.92 o 
   8   4   9     8558.86     8584.84    349.91 o 
   9   4   9     6271.40     6486.77    308.92 o 
  10   4   9      421.03      507.19    104.17 o 
  11   4   9        2.46       -4.71     94.10 o 
  12   4   9     1639.76     1862.53    122.52 o 
  13   4   9     3516.80     3599.32    154.32 o 
  14   4   9     2505.87     2157.75    143.04 o 
  15   4   9      301.02      374.08     63.87 o 
  -9   5   9      731.04      644.63    144.10 o 
  -8   5   9       19.51      -96.72    101.87 o 
  -7   5   9       26.61       49.49     70.84 o 
  -6   5   9     1155.49     1125.34    153.99 o 
  -5   5   9     8266.35     8393.15    270.05 o 
  -4   5   9     4542.23     4441.44    211.18 o 
  -3   5   9       25.68       24.63     18.86 o 
  -2   5   9     9584.60     9315.68    240.24 o 
  -1   5   9     9014.00     8861.76    126.82 o 
   0   5   9     1360.21     1440.85     56.27 o 
   1   5   9       39.01       22.90     19.22 o 
   2   5   9     1632.34     1498.96     65.60 o 
   3   5   9    10262.50     9819.02    217.91 o 
   4   5   9    11073.83    10367.63    399.53 o 
   5   5   9    10637.09    10627.26    351.97 o 
   6   5   9      447.08      473.82     81.69 o 
   7   5   9     5198.39     4930.16    255.23 o 
   8   5   9     5496.47     5759.46    286.26 o 
   9   5   9     3320.43     3589.66    232.23 o 
  10   5   9      140.31      170.84     79.19 o 
  11   5   9     1422.71     1364.65     98.57 o 
  12   5   9     3907.17     3967.66    171.91 o 
  13   5   9     1688.20     1770.76    121.75 o 
  14   5   9      430.04      460.66    156.07 o 
  15   5   9       25.82      155.04     68.72 o 
  -9   6   9       31.01       37.34     96.34 o 
  -8   6   9       16.90       39.54     87.17 o 
  -7   6   9      395.84      252.79    108.41 o 
  -6   6   9     2651.54     2849.58    239.03 o 
  -5   6   9     6085.82     5724.70    320.82 o 
  -4   6   9      434.54      468.66    150.07 o 
  -3   6   9     6420.23     6285.45    414.42 o 
  -2   6   9     7628.20     7932.67    161.13 o 
  -1   6   9     2038.26     2076.32     72.16 o 
   0   6   9      898.37      829.60     46.30 o 
   1   6   9      904.73      887.77     49.48 o 
   2   6   9     7815.98     7900.09    210.82 o 
   3   6   9    10002.23    10006.86    371.54 o 
   4   6   9     3029.94     2838.29    112.80 o 
   5   6   9      606.71      475.64     54.90 o 
   6   6   9     5222.66     5606.67    270.75 o 
   7   6   9    12150.64    12466.38    430.47 o 
   8   6   9     1022.97     1330.85    148.23 o 
   9   6   9      262.08      238.90     74.78 o 
  10   6   9     2061.76     2274.02    198.01 o 
  11   6   9     2760.39     2846.38    135.75 o 
  12   6   9     1944.20     1827.87    114.65 o 
  13   6   9      254.88      259.92     81.56 o 
  14   6   9       64.58      100.23     63.30 o 
  15   6   9      427.17      350.34     78.73 o 
  -8   7   9      509.64      459.71    136.24 o 
  -7   7   9     1866.70     1822.25    210.63 o 
  -6   7   9     3123.96     3151.44    257.89 o 
  -5   7   9      212.15      129.21     85.32 o 
  -4   7   9     2106.58     2245.93    202.40 o 
  -3   7   9    10158.46     9875.78    369.93 o 
  -2   7   9     2154.87     2051.97    125.97 o 
  -1   7   9      124.78       36.42     29.03 o 
   0   7   9     2973.50     2876.65     86.71 o 
   1   7   9     1685.03     1663.43     66.63 o 
   2   7   9     8640.56     8642.66    168.48 o 
   3   7   9     3790.13     3621.23    267.73 o 
   4   7   9      249.26      239.69     36.31 o 
   5   7   9     6806.68     6099.97    170.98 o 
   6   7   9     7489.22     7224.86    181.48 o 
   7   7   9     8412.71     8744.18    359.36 o 
   8   7   9     5495.08     5231.67    280.56 o 
   9   7   9       91.63       51.30     60.77 o 
  10   7   9     3067.23     3060.56    229.92 o 
  11   7   9     3882.17     3675.74    261.22 o 
  12   7   9      109.39      116.41     83.73 o 
  13   7   9      114.45       57.46     98.72 o 
  14   7   9      712.51      636.11     97.90 o 
  -7   8   9     1752.51     2105.38    229.61 o 
  -6   8   9      285.15      255.06    105.11 o 
  -5   8   9     2084.23     2468.59    224.51 o 
  -4   8   9     5041.03     4940.42    215.02 o 
  -3   8   9     1916.81     1693.87    125.02 o 
  -2   8   9      279.86      289.84     48.53 o 
  -1   8   9     3205.69     3334.74    124.89 o 
   0   8   9     1436.07     1538.25     66.58 o 
   1   8   9     1270.35     1380.67     63.79 o 
   2   8   9     2231.70     2099.29     81.88 o 
   3   8   9        5.65       23.09     23.77 o 
   4   8   9     6034.70     5671.85    420.80 o 
   5   8   9     8972.75     8513.81   1010.39 o 
   6   8   9     4908.48     4922.76    264.42 o 
   7   8   9       87.37      244.07     75.92 o 
   8   8   9      947.31      771.58    125.84 o 
   9   8   9     5229.56     5416.98    303.36 o 
  10   8   9     2151.77     2003.39    192.16 o 
  11   8   9      397.21      508.98    119.97 o 
  12   8   9      501.20      424.03     76.63 o 
  13   8   9      923.47      909.67    109.27 o 
  14   8   9      909.09      836.57    109.50 o 
  -6   9   9     1014.74      847.52    152.63 o 
  -5   9   9     3882.10     4108.13    295.42 o 
  -4   9   9     2570.48     2703.21    230.91 o 
  -3   9   9       33.54       98.29     61.42 o 
  -2   9   9      207.89      171.36     43.38 o 
  -1   9   9     1747.63     1664.40     95.02 o 
   0   9   9     3660.57     3668.30    116.85 o 
   1   9   9      205.11      133.53     33.78 o 
   2   9   9       98.35       67.58     26.27 o 
   3   9   9     2670.72     2471.88     87.01 o 
   4   9   9     5777.21     5550.28    494.34 o 
   5   9   9     3461.82     3294.73    446.88 o 
   6   9   9      696.65      923.68    120.97 o 
   7   9   9       58.60      -14.82     69.24 o 
   8   9   9     1074.25     1168.01    139.06 o 
   9   9   9     2942.27     3073.14    235.33 o 
  10   9   9      565.14      546.82     86.56 o 
  11   9   9      433.41      267.56     67.59 o 
  12   9   9      562.25      544.86    117.06 o 
  13   9   9      407.83      310.50    153.20 o 
  14   9   9      406.66      616.44    146.90 o 
  -5  10   9     2162.93     2173.33    227.63 o 
  -4  10   9       41.33       64.34     80.09 o 
  -3  10   9      493.78      582.18     93.29 o 
  -2  10   9     1000.90     1086.30     93.41 o 
  -1  10   9      684.73      557.45     61.94 o 
   0  10   9      839.16      847.05     70.83 o 
   1  10   9      584.88      595.97     48.59 o 
   2  10   9     1378.18     1620.92     63.57 o 
   3  10   9     2528.08     2454.92    117.82 o 
   4  10   9     2699.62     2619.67     98.77 o 
   5  10   9     1124.41     1147.84     94.38 o 
   6  10   9       86.85       83.54     46.10 o 
   7  10   9     1411.53     1324.34    143.79 o 
   8  10   9     2152.32     2105.68    136.61 o 
   9  10   9      501.94      380.48     72.29 o 
  10  10   9      226.04      316.51    120.37 o 
  11  10   9     1024.14     1070.30    112.49 o 
  12  10   9      335.36      275.80    192.88 o 
  13  10   9      185.05      227.27    109.70 o 
  -4  11   9      370.33      332.48    114.87 o 
  -3  11   9      690.13      642.17    124.20 o 
  -2  11   9      854.94      982.92     82.41 o 
  -1  11   9     1160.23     1139.78     87.89 o 
   0  11   9      147.75       91.52     39.90 o 
   1  11   9     1641.33     1636.78     94.92 o 
   2  11   9     2148.11     2201.48     87.34 o 
   3  11   9     1010.59      875.39    153.18 o 
   4  11   9      743.36      748.19    115.80 o 
   5  11   9      388.09      416.20     88.16 o 
   6  11   9      140.03      -20.49     74.50 o 
   7  11   9     1865.58     1926.09    183.96 o 
   8  11   9     1653.72     1700.68    181.03 o 
   9  11   9       15.00       25.39     76.32 o 
  10  11   9      556.93      642.88    138.21 o 
  11  11   9      249.15      149.58     94.56 o 
  12  11   9       73.26      133.11     87.31 o 
  13  11   9      109.17       24.78     99.26 o 
  -2  12   9      439.22      449.51     68.59 o 
  -1  12   9       58.39       54.58     44.56 o 
   0  12   9      507.21      516.90    108.28 o 
   1  12   9     2611.39     2529.76    192.04 o 
   2  12   9      701.84      659.05     89.45 o 
   3  12   9       52.34      -46.33     46.33 o 
   4  12   9        6.80      -49.21     49.21 o 
   5  12   9      327.20      276.78     88.97 o 
   6  12   9     2547.35     2624.76    214.40 o 
   7  12   9     2469.20     2480.43    210.43 o 
   8  12   9      186.60       39.41     75.00 o 
   9  12   9      358.51      193.88    106.52 o 
  10  12   9      215.45      186.79     91.31 o 
  11  12   9       45.95     -105.48    105.48 o 
  12  12   9       11.29     -120.45    120.45 o 
  -1  13   9      119.28      229.76     78.04 o 
   0  13   9      526.16      672.51     95.70 o 
   1  13   9      648.56      677.41     93.01 o 
   2  13   9       19.13      -10.81     58.71 o 
   3  13   9        0.52       68.04     54.56 o 
   4  13   9       53.28      -37.79     50.36 o 
   5  13   9      683.05      802.77    120.95 o 
   6  13   9     1569.02     2010.69    199.27 o 
   7  13   9      366.09      334.42     92.34 o 
   8  13   9      103.25       49.69     87.29 o 
   9  13   9      481.65      268.74     99.93 o 
  10  13   9      144.51       95.37     83.62 o 
  11  13   9       11.76     -134.11    134.11 o 
   2  14   9        7.56      -49.25     57.39 o 
   3  14   9       93.56       25.84     59.94 o 
   4  14   9      312.26      217.31     69.30 o 
   5  14   9     1124.27      987.98    236.38 o 
   6  14   9      642.91      686.86     92.19 o 
   7  14   9      130.49       86.36     86.92 o 
   8  14   9      384.59      671.79    139.88 o 
   9  14   9       85.65      269.13    112.88 o 
  -6 -14  10      297.17       95.66     84.92 o 
  -5 -14  10     1188.31     1560.26    200.47 o 
  -4 -14  10      738.31      708.32    109.03 o 
  -3 -14  10       67.42       50.85     97.23 o 
  -2 -14  10       60.10       -4.52     64.83 o 
  -1 -14  10      553.42      556.48     93.09 o 
   0 -14  10     1870.12     1759.70    143.12 o 
  -8 -13  10       15.32     -105.17    105.17 o 
  -7 -13  10      571.42      567.06    138.83 o 
  -6 -13  10     1196.59     1119.68    168.30 o 
  -5 -13  10      571.10      618.56    133.58 o 
  -4 -13  10       21.81      130.08     87.52 o 
  -3 -13  10      140.29       67.90     59.48 o 
  -2 -13  10      771.96      905.31    108.16 o 
  -1 -13  10     1936.55     2275.07    255.98 o 
   0 -13  10     1420.30     1489.41    130.82 o 
   1 -13  10       67.25      145.87     65.86 o 
   2 -13  10     1002.57     1069.81    112.40 o 
  -9 -12  10      233.08      171.12     66.67 o 
  -8 -12  10      500.39      459.67    121.84 o 
  -7 -12  10     2012.66     1949.37    216.84 o 
  -6 -12  10      830.24      953.62    153.95 o 
  -5 -12  10       36.25       48.31     73.45 o 
  -4 -12  10      867.32     1032.38    157.35 o 
  -3 -12  10     1273.03     1123.08    116.89 o 
  -2 -12  10     1910.80     1882.37    174.26 o 
  -1 -12  10     1839.13     1705.46    215.76 o 
   0 -12  10       60.19        8.06     50.17 o 
   1 -12  10     1083.07     1213.77    202.39 o 
   2 -12  10     2249.83     2114.84    222.88 o 
   3 -12  10      300.94      408.81     73.96 o 
   4 -12  10        9.58       43.77     55.73 o 
 -10 -11  10      144.91       94.70     62.04 o 
  -9 -11  10      235.46      420.48     83.56 o 
  -8 -11  10     1738.71     1857.02    259.98 o 
  -7 -11  10     1580.68     1460.64    116.95 o 
  -6 -11  10       45.03      143.25     98.54 o 
  -5 -11  10      379.04      541.19    122.24 o 
  -4 -11  10      942.72     1035.87    147.10 o 
  -3 -11  10     1271.15     1140.09    154.00 o 
  -2 -11  10     1619.50     1567.96    119.60 o 
  -1 -11  10      341.21      305.22     65.14 o 
   0 -11  10      580.00      529.70     75.82 o 
   1 -11  10     1977.22     2139.19    136.83 o 
   2 -11  10     1508.38     1347.60    114.45 o 
   3 -11  10       31.63        0.69    105.28 o 
   4 -11  10      108.09       -5.90     73.49 o 
   5 -11  10      288.29      283.79     69.57 o 
   6 -11  10      898.35      892.90    162.81 o 
 -11 -10  10      636.43      767.31    107.43 o 
 -10 -10  10      163.92      166.68    111.41 o 
  -9 -10  10     2110.68     2091.95    141.36 o 
  -8 -10  10     2201.13     2141.30    139.45 o 
  -7 -10  10       83.36      153.21     54.05 o 
  -6 -10  10      671.69      569.24     53.64 o 
  -5 -10  10     1406.36     1481.16     79.79 o 
  -4 -10  10     2683.22     2608.55    125.35 o 
  -3 -10  10     2597.61     2624.27    124.77 o 
  -2 -10  10      288.83      247.67     55.22 o 
  -1 -10  10      179.58      136.28     52.86 o 
   0 -10  10     3146.11     3079.93    157.04 o 
   1 -10  10     1165.64     1128.85    178.74 o 
   2 -10  10      776.36      632.31     77.92 o 
   3 -10  10       53.85       16.45     45.81 o 
   4 -10  10      434.27      650.05    120.14 o 
   5 -10  10      578.54      589.84    120.42 o 
   6 -10  10      603.83      541.67    101.48 o 
   7 -10  10       10.32       50.49     88.71 o 
 -11  -9  10      374.16      317.65    108.36 o 
 -10  -9  10     3301.85     3505.68    182.59 o 
  -9  -9  10     3172.36     3229.75    133.28 o 
  -8  -9  10      181.67      235.13     47.55 o 
  -7  -9  10     1473.96     1442.70     84.38 o 
  -6  -9  10     2008.63     2088.75     99.31 o 
  -5  -9  10     2140.09     2157.43     93.54 o 
  -4  -9  10     3493.61     3452.92    114.25 o 
  -3  -9  10     2257.37     2044.38    120.22 o 
  -2  -9  10      420.95      440.25     47.73 o 
  -1  -9  10     5631.30     5294.25    194.51 o 
   0  -9  10     3310.46     3315.65    182.32 o 
   1  -9  10      491.44      539.95     76.35 o 
   2  -9  10        5.61       17.93     58.34 o 
   3  -9  10      380.35      436.15     67.01 o 
   4  -9  10      355.32      342.25    100.26 o 
   5  -9  10      772.61      819.49    126.60 o 
   6  -9  10       83.80       79.40     61.87 o 
   7  -9  10      295.51      211.71     82.64 o 
   8  -9  10     1064.81      988.89    166.29 o 
 -11  -8  10     1818.81     2024.65    242.35 o 
 -10  -8  10     4111.47     4105.12    194.50 o 
  -9  -8  10      880.99      807.76     91.67 o 
  -8  -8  10      348.88      395.20     50.28 o 
  -7  -8  10     2132.08     2103.65    120.18 o 
  -6  -8  10     1151.14     1180.61     73.58 o 
  -5  -8  10     1171.70     1106.33     68.44 o 
  -4  -8  10     1382.83     1406.43     73.90 o 
  -3  -8  10      429.24      364.44     41.97 o 
  -2  -8  10     6153.26     6017.59    248.18 o 
  -1  -8  10     7016.90     7520.62    172.27 o 
   0  -8  10      983.98      968.27     83.49 o 
   1  -8  10      536.40      607.73     68.28 o 
   2  -8  10       66.66       67.90     55.63 o 
   3  -8  10     2676.59     2525.44    136.23 o 
   4  -8  10     1740.76     1710.87    167.34 o 
   5  -8  10      491.44      472.70    100.51 o 
   6  -8  10      355.10      372.04     90.09 o 
   7  -8  10     1140.72     1097.47    139.95 o 
   8  -8  10      864.70      891.84    152.37 o 
   9  -8  10      154.09      247.19    112.17 o 
 -12  -7  10     1725.45     1401.95    176.33 o 
 -11  -7  10     3835.50     4315.90    195.69 o 
 -10  -7  10     1502.17     1371.54    159.94 o 
  -9  -7  10      258.07      252.05     60.48 o 
  -8  -7  10     1766.79     1619.74    168.35 o 
  -7  -7  10     1694.88     1851.61    174.06 o 
  -6  -7  10      207.39      287.07     44.11 o 
  -5  -7  10       48.92       21.22     29.43 o 
  -4  -7  10        9.25      -30.25     30.25 o 
  -3  -7  10     4770.63     4804.28    129.56 o 
  -2  -7  10    10291.37    10382.37    186.32 o 
  -1  -7  10     3511.38     3477.11    110.57 o 
   0  -7  10      180.02      131.08     39.31 o 
   1  -7  10      261.63      241.23     47.57 o 
   2  -7  10      259.98      249.94    115.86 o 
   3  -7  10     1260.24     1428.53    153.29 o 
   4  -7  10     1258.30     1062.45    126.19 o 
   5  -7  10      139.13      153.54     68.35 o 
   6  -7  10      599.32      456.23     92.05 o 
   7  -7  10     1125.62     1181.11    138.24 o 
   8  -7  10      411.14      459.47    174.09 o 
   9  -7  10       35.64      -67.80     96.64 o 
  10  -7  10      171.29      122.29     95.75 o 
 -12  -6  10     3193.83     3051.63    171.85 o 
 -11  -6  10     2328.44     2390.71    150.16 o 
 -10  -6  10       44.23      -56.20     56.20 o 
  -9  -6  10     1189.14     1282.02    105.85 o 
  -8  -6  10     1915.48     1893.91    122.41 o 
  -7  -6  10     2059.44     2005.70    172.81 o 
  -6  -6  10     2594.44     2487.34    188.84 o 
  -5  -6  10       48.89       37.70     37.68 o 
  -4  -6  10     1768.04     1756.77     79.42 o 
  -3  -6  10     6479.46     6496.92    123.58 o 
  -2  -6  10     4461.96     4354.14     88.26 o 
  -1  -6  10      478.59      488.18     34.63 o 
   0  -6  10     1244.76     1295.35     72.45 o 
   1  -6  10     2232.46     2388.46     89.53 o 
   2  -6  10     2902.37     2987.12    115.75 o 
   3  -6  10     1681.50     1489.46    143.35 o 
   4  -6  10      920.90      865.56    119.74 o 
   5  -6  10     6341.56     6212.38    298.48 o 
   6  -6  10     4699.57     4435.59    250.83 o 
   7  -6  10       78.47       69.47     58.60 o 
   8  -6  10      127.94       80.25     60.38 o 
   9  -6  10      154.39      164.11     55.29 o 
  10  -6  10      732.96      886.79    144.32 o 
  11  -6  10     1045.72     1296.60    198.59 o 
 -12  -5  10     2828.08     2814.69    244.18 o 
 -11  -5  10      219.80      207.45     58.07 o 
 -10  -5  10     1177.90     1198.75    105.22 o 
  -9  -5  10     1247.66     1244.64    101.93 o 
  -8  -5  10     1095.13     1065.78    107.75 o 
  -7  -5  10     1325.03     1319.01    162.62 o 
  -6  -5  10       24.95       52.47     39.34 o 
  -5  -5  10     1179.32     1030.63    120.68 o 
  -4  -5  10    10245.81     9913.22    234.02 o 
  -3  -5  10     3735.21     3613.14     99.12 o 
  -2  -5  10     1177.11     1029.66     53.42 o 
  -1  -5  10      392.45      377.26     28.36 o 
   0  -5  10     2648.21     2662.47     71.77 o 
   1  -5  10     3663.50     3524.81    102.75 o 
   2  -5  10      403.51      426.67     59.12 o 
   3  -5  10       11.21      100.67     66.13 o 
   4  -5  10     2717.16     2580.73    186.61 o 
   5  -5  10     1316.13     1455.60    146.39 o 
   6  -5  10     1568.89     1710.40    157.15 o 
   7  -5  10      225.41      190.13     63.62 o 
   8  -5  10      125.90       90.64     54.85 o 
   9  -5  10      832.27      791.80    118.83 o 
  10  -5  10     1456.47     1523.10    120.40 o 
  11  -5  10      328.78      276.84    109.65 o 
 -12  -4  10      267.82      295.74     97.60 o 
 -11  -4  10      359.12      421.55     73.10 o 
 -10  -4  10     2049.70     2020.73    189.11 o 
  -9  -4  10     2415.17     2604.24    142.53 o 
  -8  -4  10      498.29      610.08     74.63 o 
  -7  -4  10     1653.14     1681.05    109.94 o 
  -6  -4  10     2971.35     3309.76    176.74 o 
  -5  -4  10     7641.29     7906.22    218.59 o 
  -4  -4  10     9916.01     9903.75    412.87 o 
  -3  -4  10      674.82      688.24     55.43 o 
  -2  -4  10      810.68      751.93     49.62 o 
  -1  -4  10      941.61      893.68     49.00 o 
   0  -4  10     4334.15     4148.03     81.27 o 
   1  -4  10     6072.03     5778.46     87.19 o 
   2  -4  10       96.21       80.88     33.78 o 
   3  -4  10     1582.92     1588.64    139.36 o 
   4  -4  10     3692.09     3508.57    209.50 o 
   5  -4  10      358.32      335.03     73.20 o 
   6  -4  10       70.46       66.14     50.92 o 
   7  -4  10       82.39       59.29     52.48 o 
   8  -4  10     2760.20     3125.92    209.44 o 
   9  -4  10     2970.15     3118.97    216.00 o 
  10  -4  10      927.70      790.90     90.48 o 
  11  -4  10       79.09       96.33     52.88 o 
  12  -4  10     1418.43     1487.66    207.09 o 
 -12  -3  10      345.02      364.70    110.27 o 
 -11  -3  10     1862.33     2145.82    219.03 o 
 -10  -3  10     1721.40     1656.40    156.12 o 
  -9  -3  10     1669.99     1684.78    114.59 o 
  -8  -3  10       70.42       59.82     48.38 o 
  -7  -3  10      110.38        6.67     38.54 o 
  -6  -3  10     7083.40     6969.76    207.90 o 
  -5  -3  10     6689.39     6837.34    157.55 o 
  -4  -3  10     1630.38     1698.26     83.66 o 
  -3  -3  10      211.35      136.25     27.70 o 
  -2  -3  10     5963.10     5755.96    134.33 o 
  -1  -3  10     6303.08     5914.69    116.23 o 
   0  -3  10     9643.28     9699.18    155.06 o 
   1  -3  10      436.73      440.69     43.11 o 
   2  -3  10     3315.01     3144.28    126.41 o 
   3  -3  10     7653.61     7651.09    314.23 o 
   4  -3  10      948.68     1002.29    111.03 o 
   5  -3  10        6.79       -0.15     54.97 o 
   6  -3  10      548.35      382.80     82.40 o 
   7  -3  10     1991.74     1608.02    144.23 o 
   8  -3  10     5744.34     6008.53    290.56 o 
   9  -3  10     2559.03     2505.86    193.64 o 
  10  -3  10      160.72      224.15     98.87 o 
  11  -3  10     1933.55     2116.29    140.13 o 
  12  -3  10     1521.91     1769.59    209.91 o 
 -12  -2  10     1194.39     1286.07    182.42 o 
 -11  -2  10     2571.78     2451.59    232.41 o 
 -10  -2  10     1532.79     1204.20    163.30 o 
  -9  -2  10      884.20      844.08     84.51 o 
  -8  -2  10      109.11      154.29     51.60 o 
  -7  -2  10     1793.37     1720.07    106.82 o 
  -6  -2  10     8148.12     8495.85    229.79 o 
  -5  -2  10     1025.33     1081.81     65.32 o 
  -4  -2  10     1956.90     1985.92     82.78 o 
  -3  -2  10     7086.72     7233.02    157.15 o 
  -2  -2  10    11754.54    11788.68    247.73 o 
  -1  -2  10    12209.03    11240.58    577.92 o 
   0  -2  10     3289.85     3188.83    101.80 o 
   1  -2  10     3682.52     3636.80    133.30 o 
   2  -2  10     8633.16     8052.12    265.76 o 
   3  -2  10     4869.69     4872.48    115.38 o 
   4  -2  10       13.17       -3.78     47.53 o 
   5  -2  10     2808.68     2551.17    174.74 o 
   6  -2  10     2923.46     2632.80    180.02 o 
   7  -2  10     4907.23     4674.03    244.32 o 
   8  -2  10     4802.84     4889.10    257.79 o 
   9  -2  10      488.86      409.55     88.13 o 
  10  -2  10     4657.07     4671.79    267.81 o 
  11  -2  10     3945.38     3992.81    234.04 o 
  12  -2  10      922.63     1012.37    103.36 o 
  13  -2  10      121.68       30.98     85.37 o 
 -11  -1  10     1137.36     1065.54    162.66 o 
 -10  -1  10      728.31      814.66    139.97 o 
  -9  -1  10      172.71       49.20     75.97 o 
  -8  -1  10     2863.38     3050.74    141.64 o 
  -7  -1  10     1884.92     2007.43    111.85 o 
  -6  -1  10     2304.68     2456.82    120.21 o 
  -5  -1  10     1814.23     1808.97     84.76 o 
  -4  -1  10     3964.56     3807.74    115.52 o 
  -3  -1  10     6493.50     6474.38    149.69 o 
  -2  -1  10     4682.89     4514.81    103.85 o 
  -1  -1  10        0.19       23.87     24.55 o 
   0  -1  10     2647.07     2755.24    114.59 o 
   1  -1  10    19991.35    20053.30    742.55 o 
   2  -1  10     4696.39     4578.99    110.90 o 
   3  -1  10     1823.47     1784.83     64.65 o 
   4  -1  10     1115.45     1031.25     53.48 o 
   5  -1  10     5837.13     5834.26    261.20 o 
   6  -1  10     8504.81     7857.85    312.82 o 
   7  -1  10     6712.58     6359.12    289.91 o 
   8  -1  10        7.75        0.00     53.42 o 
   9  -1  10     4070.92     4078.26    242.79 o 
  10  -1  10     7436.47     7585.23    338.81 o 
  11  -1  10     1641.89     1693.18    145.39 o 
  12  -1  10        6.06       17.65     49.73 o 
  13  -1  10      748.75      896.95    141.06 o 
 -11   0  10      779.22      776.57    144.94 o 
 -10   0  10       39.94      -24.26     85.12 o 
  -9   0  10     2403.76     2630.76    234.17 o 
  -8   0  10     5610.80     5601.96    187.78 o 
  -7   0  10      283.95      214.58     43.13 o 
  -6   0  10       23.51      -35.07     39.00 o 
  -5   0  10     2303.68     2511.17     97.88 o 
  -4   0  10     7428.86     7808.34    142.82 o 
  -3   0  10     4171.42     4038.28     77.55 o 
  -2   0  10     4866.73     4567.80     81.95 o 
  -1   0  10     2331.22     2285.62     86.41 o 
   0   0  10     7726.66     7492.73    191.35 o 
   1   0  10     5056.98     5121.76    155.56 o 
   2   0  10       78.65       99.10     15.53 o 
   3   0  10     8299.12     8275.29    204.77 o 
   4   0  10     3941.63     3508.50    145.87 o 
   5   0  10     5748.72     5746.17    255.32 o 
   6   0  10     5145.76     4807.85    239.78 o 
   7   0  10       99.46      125.64     65.37 o 
   8   0  10     5710.72     5644.17    278.93 o 
   9   0  10    11821.61    11694.59    422.04 o 
  10   0  10     2583.46     2663.15    202.32 o 
  11   0  10       67.69       81.95     49.40 o 
  12   0  10      714.03      750.38     89.86 o 
  13   0  10     1111.07     1317.48    117.09 o 
  14   0  10     1009.33      977.23    107.92 o 
 -11   1  10      215.74      429.92    138.28 o 
 -10   1  10     1327.57     1338.97    185.01 o 
  -9   1  10     3633.01     4011.30    287.19 o 
  -8   1  10     1248.59     1514.38    180.21 o 
  -7   1  10     1039.83      896.35    135.85 o 
  -6   1  10     2162.88     2203.79    104.79 o 
  -5   1  10     2810.33     2907.72    167.63 o 
  -4   1  10     6235.61     6130.64    118.67 o 
  -3   1  10     3006.12     2984.23    104.46 o 
  -2   1  10      682.43      737.98     52.17 o 
  -1   1  10    11072.31    10910.96    345.18 o 
   0   1  10    16267.31    15858.14    294.73 o 
   1   1  10       40.21       90.93     31.71 o 
   2   1  10     3161.03     3309.94    123.60 o 
   3   1  10     6245.16     6035.14    170.16 o 
   4   1  10     2435.70     2236.93    104.87 o 
   5   1  10     8429.44     8190.06    158.90 o 
   6   1  10      683.58      675.13     97.31 o 
   7   1  10     5934.25     6000.23    277.55 o 
   8   1  10    17110.13    17296.72    512.49 o 
   9   1  10     7182.97     6983.60    320.01 o 
  10   1  10      523.03      440.90     96.31 o 
  11   1  10     1016.05     1112.12    144.82 o 
  12   1  10     1973.08     1938.96    235.95 o 
  13   1  10     1241.46     1318.46    116.98 o 
  14   1  10     1135.49     1125.77    242.33 o 
 -10   2  10     3930.61     4250.09    319.82 o 
  -9   2  10     1416.82     1164.03    172.79 o 
  -8   2  10      187.67      167.20     88.59 o 
  -7   2  10     4391.90     4084.07    275.66 o 
  -6   2  10     2990.12     2905.63    222.89 o 
  -5   2  10     2179.54     2207.09    105.76 o 
  -4   2  10     1153.44     1206.31     65.13 o 
  -3   2  10     1127.19     1152.00     49.97 o 
  -2   2  10    16304.08    16171.73    252.20 o 
  -1   2  10    12090.47    11863.40    206.91 o 
   0   2  10      870.15      903.87     54.09 o 
   1   2  10     7018.12     6248.00    132.85 o 
   2   2  10     3955.17     3840.67    132.96 o 
   3   2  10     7195.40     7297.75    265.54 o 
   4   2  10     1635.77     1488.12     85.64 o 
   5   2  10      421.20      441.66     35.35 o 
   6   2  10     4201.79     3912.15    116.33 o 
   7   2  10    20149.06    20889.31    560.45 o 
   8   2  10     9104.91     9001.26    358.70 o 
   9   2  10      214.90      245.18     78.20 o 
  10   2  10     2732.52     2718.23    208.02 o 
  11   2  10     2161.43     2113.58    187.79 o 
  12   2  10     1847.63     1801.77    126.80 o 
  13   2  10      300.69      346.28     70.70 o 
  14   2  10        0.22      -65.96     65.96 o 
 -10   3  10      526.33      556.58    138.06 o 
  -9   3  10        4.94      -53.33     89.46 o 
  -8   3  10     2601.61     2832.71    246.95 o 
  -7   3  10     3174.08     2978.29    240.99 o 
  -6   3  10      240.04      162.41     79.43 o 
  -5   3  10       49.46       67.95     25.90 o 
  -4   3  10     1642.08     1713.54     74.43 o 
  -3   3  10    11407.60    11332.74    204.35 o 
  -2   3  10    19329.52    19444.38    283.25 o 
  -1   3  10     3690.05     3851.81    112.44 o 
   0   3  10      605.04      574.21     32.17 o 
   1   3  10     3383.63     3276.01     82.45 o 
   2   3  10     5609.87     5916.09    167.37 o 
   3   3  10     2116.39     1995.46     97.18 o 
   4   3  10       57.74       77.61     35.19 o 
   5   3  10     4623.85     4826.60    240.40 o 
   6   3  10    19345.27    18755.73    518.35 o 
   7   3  10    14790.18    14429.80    457.08 o 
   8   3  10      430.10      458.07     85.12 o 
   9   3  10     1680.96     1573.68    159.86 o 
  10   3  10     2093.62     2027.11    184.97 o 
  11   3  10     1568.72     1755.39    178.61 o 
  12   3  10     1402.32     1451.67    114.44 o 
  13   3  10        8.67      -44.84     50.45 o 
  14   3  10      885.95      781.64    150.30 o 
  -9   4  10     1819.60     1889.12    218.99 o 
  -8   4  10     1757.63     1503.95    190.70 o 
  -7   4  10     1422.63     1446.55    180.99 o 
  -6   4  10       10.21      101.36     67.64 o 
  -5   4  10      961.66     1079.46     99.30 o 
  -4   4  10     2998.86     3124.39    112.48 o 
  -3   4  10     9202.59     9150.84    178.48 o 
  -2   4  10     2660.39     2495.92     91.44 o 
  -1   4  10     3739.11     3919.91    148.73 o 
   0   4  10    12945.91    13061.42    196.33 o 
   1   4  10     4485.99     4372.83     94.37 o 
   2   4  10     1398.59     1467.08     86.80 o 
   3   4  10      454.00      413.66     47.85 o 
   4   4  10     5707.72     5835.81    251.98 o 
   5   4  10    17539.30    16605.05    467.30 o 
   6   4  10    14875.18    14736.36    455.67 o 
   7   4  10     2108.86     1931.51    167.42 o 
   8   4  10      481.89      513.32     92.10 o 
   9   4  10     2979.36     3184.16    219.21 o 
  10   4  10     2171.68     2357.78    199.87 o 
  11   4  10     1334.12     1503.58    169.55 o 
  12   4  10      107.19       96.61    105.65 o 
  13   4  10      438.07      491.02     79.16 o 
  14   4  10     1559.75     1617.82    127.97 o 
  -9   5  10      724.92      595.20    138.51 o 
  -8   5  10      293.68      176.19     93.34 o 
  -7   5  10       23.25       97.02     91.60 o 
  -6   5  10      622.36      750.66    130.96 o 
  -5   5  10     4367.72     4156.32    191.51 o 
  -4   5  10     5135.84     5527.49    214.11 o 
  -3   5  10      857.99      851.72     55.65 o 
  -2   5  10     1326.86     1275.46     67.04 o 
  -1   5  10     8444.07     8555.52    146.60 o 
   0   5  10     8308.39     8592.49    163.41 o 
   1   5  10      566.02      567.21     37.28 o 
   2   5  10       11.58      -27.66     31.90 o 
   3   5  10     1718.48     1708.51     97.66 o 
   4   5  10    11163.03    10763.05    244.00 o 
   5   5  10    12056.06    12005.48    315.51 o 
   6   5  10     1028.52     1026.45    118.33 o 
   7   5  10     1892.06     1778.52    161.14 o 
   8   5  10     2716.62     2656.43    201.77 o 
   9   5  10     2016.03     2123.05    188.32 o 
  10   5  10     1702.55     1881.64    182.99 o 
  11   5  10      429.14      508.77    114.10 o 
  12   5  10     1270.82     1281.32    103.19 o 
  13   5  10     1758.42     1712.45    126.76 o 
  14   5  10      770.41      655.50    130.92 o 
  -8   6  10       66.47      118.34     94.32 o 
  -7   6  10       69.39      -16.45     91.30 o 
  -6   6  10     1567.26     1697.63    194.65 o 
  -5   6  10     6783.60     6355.47    247.43 o 
  -4   6  10     4395.67     4281.63    194.67 o 
  -3   6  10      225.92      283.51     68.66 o 
  -2   6  10     5572.96     5632.05    248.09 o 
  -1   6  10     5098.24     5097.12    114.95 o 
   0   6  10      999.78      993.34     51.62 o 
   1   6  10      131.65      120.14     25.33 o 
   2   6  10      953.58     1113.13     60.05 o 
   3   6  10     5501.36     5235.58    265.34 o 
   4   6  10     8887.53     8969.89    218.23 o 
   5   6  10     1086.03      928.61     70.67 o 
   6   6  10      514.86      381.52     82.99 o 
   7   6  10     6656.02     6389.97    302.64 o 
   8   6  10     5329.58     5469.08    290.27 o 
   9   6  10     3294.13     3457.97    239.84 o 
  10   6  10      176.64      334.83     91.45 o 
  11   6  10       35.44       20.24     71.26 o 
  12   6  10     1571.95     1724.27    117.42 o 
  13   6  10      698.90      542.62    119.69 o 
  14   6  10       16.21     -109.90    109.90 o 
  -7   7  10      574.65      388.67    123.28 o 
  -6   7  10     1796.83     1899.13    205.12 o 
  -5   7  10     1121.75     1447.04    176.73 o 
  -4   7  10       56.94      199.68     66.31 o 
  -3   7  10     4939.66     4820.58    206.68 o 
  -2   7  10     2742.07     2951.85    154.16 o 
  -1   7  10      527.49      544.95     62.65 o 
   0   7  10       20.27        6.24     23.14 o 
   1   7  10      905.22      836.31     44.81 o 
   2   7  10     2938.63     3067.96    101.19 o 
   3   7  10     5321.09     5476.52    435.50 o 
   4   7  10     1296.29     1176.14     96.26 o 
   5   7  10      750.86      710.35     68.27 o 
   6   7  10     2426.93     2543.58    193.17 o 
   7   7  10     2103.23     2100.74    180.20 o 
   8   7  10     2058.54     2472.12    201.72 o 
   9   7  10     1106.76     1206.82    148.66 o 
  10   7  10      111.75       54.10     74.32 o 
  11   7  10      930.27     1253.08    163.09 o 
  12   7  10      713.02      980.89    156.13 o 
  13   7  10       22.39     -108.50    108.50 o 
  14   7  10      448.52      534.83    103.84 o 
  -7   8  10      956.10      804.34    164.29 o 
  -6   8  10      854.62      795.85    146.56 o 
  -5   8  10        8.22      106.22     90.37 o 
  -4   8  10     2741.19     3169.95    243.33 o 
  -3   8  10     6150.96     6247.96    239.14 o 
  -2   8  10     5598.82     5324.48    279.39 o 
  -1   8  10      487.23      439.70     53.24 o 
   0   8  10       15.47       -9.97     39.99 o 
   1   8  10     3124.11     3186.08     93.45 o 
   2   8  10     2677.28     2722.24     97.34 o 
   3   8  10     1871.96     1777.58     96.66 o 
   4   8  10      625.31      532.08     75.49 o 
   5   8  10     3009.41     2867.89    189.74 o 
   6   8  10     1802.84     1896.09    166.42 o 
   7   8  10     1579.00     1753.43    166.32 o 
   8   8  10     3667.63     3887.61    256.30 o 
   9   8  10      118.39      139.95     89.39 o 
  10   8  10     1766.85     1774.42    183.39 o 
  11   8  10      677.42      806.96    143.08 o 
  12   8  10       51.99      -88.41     88.41 o 
  13   8  10       77.94      151.46     63.75 o 
  14   8  10       84.87      183.59     73.40 o 
  -6   9  10        1.94       23.22     87.07 o 
  -5   9  10     1169.80     1324.96    187.19 o 
  -4   9  10     2302.85     2444.34    180.05 o 
  -3   9  10      970.68      926.64    105.50 o 
  -2   9  10       54.99        1.22     64.14 o 
  -1   9  10       97.48      132.28     40.98 o 
   0   9  10     1310.57     1221.02     81.35 o 
   1   9  10     4207.82     4179.80    102.43 o 
   2   9  10      703.03      702.82     44.24 o 
   3   9  10      414.23      461.76     43.18 o 
   4   9  10     1791.96     1740.65    131.00 o 
   5   9  10     2211.22     1959.25    192.49 o 
   6   9  10     1130.81     1065.42    143.20 o 
   7   9  10     1600.43     1678.75    166.28 o 
   8   9  10      606.14      583.89    110.46 o 
   9   9  10      650.22      803.15    133.20 o 
  10   9  10     5160.09     5563.40    327.40 o 
  11   9  10      207.94      123.94     79.25 o 
  12   9  10      716.61      738.71    149.78 o 
  13   9  10      552.26      627.92     98.33 o 
  14   9  10      104.22      116.02     72.14 o 
  -5  10  10     1327.04     1275.45    185.26 o 
  -4  10  10      887.36      901.68    154.52 o 
  -3  10  10      126.68      124.44     65.24 o 
  -2  10  10      201.09      162.03     70.65 o 
  -1  10  10      763.36      721.34     70.35 o 
   0  10  10     1976.19     1963.34    132.52 o 
   1  10  10     1435.96     1276.12     59.45 o 
   2  10  10        2.27       36.36     22.61 o 
   3  10  10     1232.75     1298.77     62.68 o 
   4  10  10     1048.89     1170.96     78.60 o 
   5  10  10     1220.43     1556.82    160.20 o 
   6  10  10     1976.88     2055.51    189.10 o 
   7  10  10      273.20      267.58     87.13 o 
   8  10  10      347.26      416.79    104.94 o 
   9  10  10     1467.41     1435.33    121.39 o 
  10  10  10      536.27      670.57    138.58 o 
  11  10  10      480.54      350.13    167.05 o 
  12  10  10      511.31      488.69     82.44 o 
  13  10  10       47.42       69.03     92.08 o 
  -3  11  10       12.30       58.56    100.79 o 
  -2  11  10      290.99      288.21     69.51 o 
  -1  11  10      989.13     1157.95     97.33 o 
   0  11  10     1112.13     1102.33     82.39 o 
   1  11  10       68.81       48.58     37.37 o 
   2  11  10     1027.08      995.60     62.92 o 
   3  11  10      595.73      635.63     82.80 o 
   4  11  10      598.90      584.99    101.30 o 
   5  11  10      412.56      344.59     93.28 o 
   6  11  10      466.64      460.18     72.70 o 
   7  11  10      598.60      517.75     75.07 o 
   8  11  10     2046.65     2031.62    183.37 o 
   9  11  10     1218.58     1237.60    116.55 o 
  10  11  10       43.68       23.06     77.06 o 
  11  11  10      398.74      476.73    124.36 o 
  12  11  10      151.58      114.39     94.22 o 
  13  11  10       34.10       24.39    105.81 o 
  -2  12  10     1128.11     1304.95    123.85 o 
  -1  12  10      879.76     1079.43    113.20 o 
   0  12  10       30.66       75.88     62.10 o 
   1  12  10      239.12      240.15     69.83 o 
   2  12  10      838.15      926.46    101.93 o 
   3  12  10      201.36      132.64     49.48 o 
   4  12  10      615.17      459.90     71.13 o 
   5  12  10      381.48      296.34     94.43 o 
   6  12  10       61.15      -40.52     69.63 o 
   7  12  10     2959.01     2754.37    228.46 o 
   8  12  10     2265.30     2375.77    223.41 o 
   9  12  10       44.24      114.77     86.86 o 
  10  12  10      404.35      331.10    105.26 o 
  11  12  10      280.15      219.05    100.02 o 
  12  12  10       55.17      110.26    115.61 o 
   0  13  10       26.64      165.84     91.71 o 
   1  13  10      258.05      175.61     63.39 o 
   2  13  10      201.18      139.90     59.68 o 
   3  13  10       21.28      110.87     97.56 o 
   4  13  10      241.78      174.48     54.02 o 
   5  13  10       30.98      -11.16     50.05 o 
   6  13  10     1603.57     1350.65    165.90 o 
   7  13  10     2218.48     2284.63    214.95 o 
   8  13  10      201.20       62.31     75.81 o 
   9  13  10      520.64      469.69    129.94 o 
  10  13  10      146.97       17.27     88.19 o 
   3  14  10       16.22      -51.24     63.94 o 
   4  14  10       27.91       21.87     62.27 o 
   5  14  10      781.38      861.02    107.08 o 
   6  14  10     1785.52     2004.13    231.12 o 
   7  14  10      327.05      621.18    131.72 o 
   8  14  10      467.80      573.65    133.83 o 
  -3 -14  11      124.58      233.48     81.01 o 
  -2 -14  11       64.34      -23.60     61.65 o 
  -7 -13  11        1.30      151.17    107.76 o 
  -6 -13  11      640.94      521.52    133.35 o 
  -5 -13  11      714.76      731.65    154.68 o 
  -4 -13  11      547.13      685.07     99.81 o 
  -3 -13  11       26.99       22.36     58.10 o 
  -2 -13  11       12.09       68.67     75.22 o 
  -1 -13  11      432.40      351.23     78.20 o 
   0 -13  11     1045.68     1219.62    119.10 o 
   1 -13  11      548.21      630.50    126.90 o 
   2 -13  11        1.89       58.34     57.56 o 
  -8 -12  11       50.18       96.19     64.50 o 
  -7 -12  11      642.42      667.79    147.97 o 
  -6 -12  11     1505.89     1601.63    193.69 o 
  -5 -12  11      353.35      391.96    132.43 o 
  -4 -12  11       48.83     -106.76    106.76 o 
  -3 -12  11       76.57       58.61     52.24 o 
  -2 -12  11      742.81      664.89     94.36 o 
  -1 -12  11     2005.13     2197.09    147.75 o 
   0 -12  11     1367.65     1533.91    127.99 o 
   1 -12  11      111.80      118.07     57.02 o 
   2 -12  11      701.02      805.19     98.18 o 
   3 -12  11      909.63      832.54    141.04 o 
   4 -12  11      341.88      460.95    118.23 o 
  -9 -11  11       41.55       87.27     66.66 o 
  -8 -11  11      479.55      536.27     84.72 o 
  -7 -11  11     1953.30     2158.21    189.43 o 
  -6 -11  11     1069.54      973.01    151.20 o 
  -5 -11  11       46.76      -19.79     81.91 o 
  -4 -11  11      113.58      188.95     83.93 o 
  -3 -11  11      329.35      372.15     91.16 o 
  -2 -11  11     1243.47     1358.83    116.08 o 
  -1 -11  11     2344.12     2411.44    149.32 o 
   0 -11  11      281.99      344.91     71.69 o 
   1 -11  11      552.04      416.01     73.76 o 
   2 -11  11     1038.76     1008.03    139.04 o 
   3 -11  11      512.35      582.75    126.73 o 
   4 -11  11       13.09        0.75     74.69 o 
   5 -11  11       22.24       41.77     75.76 o 
 -10 -10  11       93.66       83.81     62.12 o 
  -9 -10  11      476.63      492.38     79.74 o 
  -8 -10  11     1669.48     1806.37    130.73 o 
  -7 -10  11     1677.21     1640.54    163.15 o 
  -6 -10  11      211.10      247.24     63.28 o 
  -5 -10  11      380.15      419.07     61.82 o 
  -4 -10  11      477.11      420.42     69.67 o 
  -3 -10  11     1967.76     1885.62    207.14 o 
  -2 -10  11      602.50      544.48     76.60 o 
  -1 -10  11      660.49      671.42     80.40 o 
   0 -10  11      387.28      395.54     68.58 o 
   1 -10  11     1871.97     1754.69    120.61 o 
   2 -10  11      945.30      787.44     86.24 o 
   3 -10  11      112.84      -73.39     73.39 o 
   4 -10  11        2.41      -36.32     70.26 o 
   5 -10  11      178.71      214.93     89.11 o 
   6 -10  11      459.87      277.77     88.75 o 
   7 -10  11      380.27      585.62    134.93 o 
 -11  -9  11      524.03      477.19     87.57 o 
 -10  -9  11       26.32       13.57     66.49 o 
  -9  -9  11     1328.80     1388.49     93.22 o 
  -8  -9  11     2541.75     2697.86    120.08 o 
  -7  -9  11      586.79      682.09     66.00 o 
  -6  -9  11       11.07      -25.17     35.44 o 
  -5  -9  11      929.65      946.21     67.06 o 
  -4  -9  11      654.96      621.04    117.08 o 
  -3  -9  11     2527.47     2529.28    127.09 o 
  -2  -9  11      682.33      742.68     68.10 o 
  -1  -9  11       58.84       68.77     42.54 o 
   0  -9  11     1134.41     1317.62    101.45 o 
   1  -9  11     2766.74     2770.11    186.16 o 
   2  -9  11     1156.38     1099.17    144.69 o 
   3  -9  11      104.09       -2.40     71.88 o 
   4  -9  11      248.98      347.93     95.16 o 
   5  -9  11      385.62      510.48    109.41 o 
   6  -9  11      531.36      621.40    119.57 o 
   7  -9  11       24.66      -50.75     70.56 o 
   8  -9  11      146.14       10.69     92.61 o 
 -11  -8  11      127.78       91.37     61.38 o 
 -10  -8  11     1879.55     1930.90    203.09 o 
  -9  -8  11     3528.58     3689.10    306.87 o 
  -8  -8  11     2906.67     3115.81    128.91 o 
  -7  -8  11      100.52       95.02     39.44 o 
  -6  -8  11      434.43      373.12     45.38 o 
  -5  -8  11     1407.94     1488.92     80.39 o 
  -4  -8  11     1254.36     1341.19     81.62 o 
  -3  -8  11      587.92      549.58     63.86 o 
  -2  -8  11      167.75      168.23     38.17 o 
  -1  -8  11     2666.23     2636.89    109.90 o 
   0  -8  11     1921.15     1931.17    113.50 o 
   1  -8  11     2123.00     2139.49    119.96 o 
   2  -8  11      170.41       86.57     45.31 o 
   3  -8  11      412.60      515.36    110.47 o 
   4  -8  11     2956.95     2768.92    215.12 o 
   5  -8  11     2366.86     2200.55    195.95 o 
   6  -8  11      111.57       81.55     65.43 o 
   7  -8  11      419.41      209.20     73.41 o 
   8  -8  11      610.61      612.07    100.65 o 
   9  -8  11      483.10      445.21    126.33 o 
 -11  -7  11      818.95      905.62    136.20 o 
 -10  -7  11     4145.48     4260.94    194.03 o 
  -9  -7  11     1794.10     1782.28    185.67 o 
  -8  -7  11      108.21      154.77     91.00 o 
  -7  -7  11      206.18      246.28     57.06 o 
  -6  -7  11     2381.36     2454.19    112.97 o 
  -5  -7  11      560.57      509.59     51.97 o 
  -4  -7  11      196.86      133.84     33.71 o 
  -3  -7  11       52.99       65.30     35.99 o 
  -2  -7  11     2331.70     2177.50     60.99 o 
  -1  -7  11     5118.21     5012.12    136.76 o 
   0  -7  11     2966.53     2833.49    102.88 o 
   1  -7  11      513.82      482.44     59.34 o 
   2  -7  11       79.98       71.01     33.25 o 
   3  -7  11     1792.97     1914.60    176.85 o 
   4  -7  11     1826.06     1841.30    176.60 o 
   5  -7  11       11.15      103.27     65.28 o 
   6  -7  11      668.77      633.76    115.92 o 
   7  -7  11      806.30      593.35    109.88 o 
   8  -7  11      553.26      433.01     99.33 o 
   9  -7  11      707.14      857.78    142.35 o 
  10  -7  11       94.12      113.60    104.33 o 
 -11  -6  11     2539.71     2578.16    156.26 o 
 -10  -6  11     3892.82     3720.85    180.98 o 
  -9  -6  11     1162.18     1069.36     99.93 o 
  -8  -6  11     1101.46     1126.99    100.78 o 
  -7  -6  11     1304.66     1375.19    148.56 o 
  -6  -6  11     5268.86     5216.62    192.13 o 
  -5  -6  11     1984.55     2127.24    180.55 o 
  -4  -6  11       49.83       87.62     44.01 o 
  -3  -6  11     1120.70     1100.51     47.42 o 
  -2  -6  11     3855.70     4069.23     96.68 o 
  -1  -6  11     3064.85     3146.77     82.06 o 
   0  -6  11      640.75      544.20     46.30 o 
   1  -6  11      112.33      119.82     30.42 o 
   2  -6  11     2305.82     2100.16    120.75 o 
   3  -6  11     3947.52     3602.26    230.46 o 
   4  -6  11      542.69      343.71     95.64 o 
   5  -6  11     1357.58     1115.79    136.36 o 
   6  -6  11     6208.10     5752.85    298.36 o 
   7  -6  11     1740.90     1691.96    168.52 o 
   8  -6  11      334.21      231.14     79.93 o 
   9  -6  11      155.18       72.39     57.01 o 
  10  -6  11      225.01       55.39     90.02 o 
 -11  -5  11     2774.50     3104.47    171.07 o 
 -10  -5  11      965.27      980.59     97.53 o 
  -9  -5  11      277.49      209.52     55.32 o 
  -8  -5  11     3983.38     4311.39    184.78 o 
  -7  -5  11     1162.05     1187.74    249.98 o 
  -6  -5  11      676.76      621.25    104.01 o 
  -5  -5  11       40.57      -36.87     40.92 o 
  -4  -5  11     1609.89     1612.75     72.49 o 
  -3  -5  11     1676.74     1747.28     73.63 o 
  -2  -5  11     2436.56     2387.38     84.86 o 
  -1  -5  11     1026.97      938.31     43.27 o 
   0  -5  11      151.86      120.29     18.40 o 
   1  -5  11     5804.81     5665.79    134.86 o 
   2  -5  11     7996.44     7810.85    307.30 o 
   3  -5  11     5034.09     5074.06    266.84 o 
   4  -5  11     1126.07     1063.83    127.44 o 
   5  -5  11     1877.30     1957.46    168.58 o 
   6  -5  11     2473.76     2459.02    194.05 o 
   7  -5  11      376.59      313.31     80.76 o 
   8  -5  11        2.66       14.89     63.90 o 
   9  -5  11       45.89      209.62     75.10 o 
  10  -5  11     2159.64     2320.53    150.53 o 
  11  -5  11     2159.69     2278.19    241.40 o 
 -11  -4  11      732.90      509.99    121.77 o 
 -10  -4  11       45.09      -21.91     56.55 o 
  -9  -4  11     1950.25     1975.21    227.67 o 
  -8  -4  11     5444.66     5659.53    206.23 o 
  -7  -4  11      404.73      435.29     65.94 o 
  -6  -4  11       30.02      -17.31     40.04 o 
  -5  -4  11     2603.55     2691.95    130.21 o 
  -4  -4  11     7936.18     8089.69    172.85 o 
  -3  -4  11     2836.73     3072.11    205.66 o 
  -2  -4  11     1144.22     1125.34     61.18 o 
  -1  -4  11      284.07      188.33     25.17 o 
   0  -4  11     4206.04     4062.65     98.18 o 
   1  -4  11    11459.92    11205.03    152.78 o 
   2  -4  11     2998.51     3009.94    232.82 o 
   3  -4  11      243.15      185.86     70.88 o 
   4  -4  11     7541.45     7338.65    316.67 o 
   5  -4  11     4778.30     4803.63    256.33 o 
   6  -4  11       85.04      -21.35     64.50 o 
   7  -4  11     1270.91     1363.86    143.08 o 
   8  -4  11     3399.20     3288.92    222.11 o 
   9  -4  11     1628.59     1440.01    155.61 o 
  10  -4  11     4122.84     4030.76    258.22 o 
  11  -4  11      956.32      901.71    214.70 o 
  12  -4  11      109.44      265.14    118.27 o 
 -11  -3  11       86.50       22.94     82.67 o 
 -10  -3  11     2673.04     2755.45    152.63 o 
  -9  -3  11     4471.38     4401.22    186.51 o 
  -8  -3  11     3950.18     4242.17    178.98 o 
  -7  -3  11       99.15      155.17     50.13 o 
  -6  -3  11      509.46      520.66     69.18 o 
  -5  -3  11     1634.42     1679.65     81.70 o 
  -4  -3  11     1441.20     1577.93     77.71 o 
  -3  -3  11      344.80      325.31     48.02 o 
  -2  -3  11      638.73      598.40     47.00 o 
  -1  -3  11     3579.06     3489.84     85.49 o 
   0  -3  11    13839.08    13760.12    176.36 o 
   1  -3  11     6314.86     6023.79    182.20 o 
   2  -3  11      713.20      542.81     56.98 o 
   3  -3  11     9904.21     9803.26    244.24 o 
   4  -3  11     9851.57     9345.99    354.86 o 
   5  -3  11      651.85      635.78     98.20 o 
   6  -3  11      120.35       85.71     51.08 o 
   7  -3  11       52.66      -36.63     65.33 o 
   8  -3  11     3114.37     3116.97    217.18 o 
   9  -3  11     2185.68     2283.81    190.09 o 
  10  -3  11     1679.28     1693.53    167.22 o 
  11  -3  11       94.64      166.39     63.08 o 
  12  -3  11     1508.41     1489.86    126.89 o 
 -11  -2  11     1913.94     2225.38    224.33 o 
 -10  -2  11     5043.62     5157.78    330.21 o 
  -9  -2  11     2502.71     2638.99    143.87 o 
  -8  -2  11      611.05      474.45     67.68 o 
  -7  -2  11     3164.46     3559.90    260.51 o 
  -6  -2  11     1954.19     2219.90    122.85 o 
  -5  -2  11     1072.77     1145.37     69.43 o 
  -4  -2  11       15.37       12.14     31.02 o 
  -3  -2  11     1727.74     1694.85     78.69 o 
  -2  -2  11     6167.90     6235.59    149.66 o 
  -1  -2  11    11789.92    11316.10    210.30 o 
   0  -2  11    11839.31    12095.19    266.56 o 
   1  -2  11        8.78       -2.92     44.25 o 
   2  -2  11    11614.77    10855.39    328.24 o 
   3  -2  11    10040.22     9892.83    175.96 o 
   4  -2  11     1745.36     1619.79    143.10 o 
   5  -2  11      392.08      449.52     91.34 o 
   6  -2  11     3149.11     3047.98    198.68 o 
   7  -2  11     3796.31     3601.71    220.77 o 
   8  -2  11     5583.82     5445.65    281.28 o 
   9  -2  11     2686.43     2746.78    209.12 o 
  10  -2  11      108.30       92.54     70.45 o 
  11  -2  11     2182.88     2267.74    145.22 o 
  12  -2  11     2948.13     3129.81    348.85 o 
  13  -2  11      487.37      491.42    120.77 o 
 -11  -1  11     4993.78     5243.29    354.02 o 
 -10  -1  11     2939.88     2776.03    249.19 o 
  -9  -1  11       45.78       86.34     85.58 o 
  -8  -1  11     1519.09     1546.96    106.06 o 
  -7  -1  11     5828.13     5961.66    199.28 o 
  -6  -1  11     1742.69     1910.42    108.98 o 
  -5  -1  11       80.55      143.72     34.74 o 
  -4  -1  11     1039.21      887.19     61.77 o 
  -3  -1  11     3387.54     3297.76     93.70 o 
  -2  -1  11    10490.06     9989.36    150.78 o 
  -1  -1  11     9608.61     9593.56    234.44 o 
   0  -1  11     1115.00     1184.09     84.33 o 
   1  -1  11    10801.27    10577.88    245.89 o 
   2  -1  11    25162.02    24651.33    496.15 o 
   3  -1  11     1779.66     1732.15     64.78 o 
   4  -1  11     3666.61     3591.34    101.09 o 
   5  -1  11     5303.01     4854.93    247.03 o 
   6  -1  11     5289.26     5474.17    269.46 o 
   7  -1  11     6398.87     6253.50    297.67 o 
   8  -1  11     3459.84     3493.28    226.63 o 
   9  -1  11        6.01       63.03     62.79 o 
  10  -1  11     3377.69     3487.42    238.60 o 
  11  -1  11     3425.14     3063.38    226.45 o 
  12  -1  11     1281.53     1342.27    117.10 o 
  13  -1  11        4.84      135.09     78.63 o 
 -11   0  11     1812.99     2013.79    230.32 o 
 -10   0  11       89.53      176.61    106.68 o 
  -9   0  11     1354.89     1470.29    182.86 o 
  -8   0  11     3058.51     3037.93    243.49 o 
  -7   0  11     4249.44     4058.93    122.89 o 
  -6   0  11       69.02       46.72     27.61 o 
  -5   0  11     1518.26     1397.38     63.76 o 
  -4   0  11     4259.57     4384.38    106.54 o 
  -3   0  11     4576.37     4543.40     92.43 o 
  -2   0  11     4273.85     4215.21    123.84 o 
  -1   0  11      181.97      174.81     36.05 o 
   0   0  11     6713.80     6965.24    193.29 o 
   1   0  11    29176.23    29594.20    456.91 o 
   2   0  11     7492.76     6845.40    269.86 o 
   3   0  11      587.29      585.15     35.68 o 
   4   0  11     8507.69     7864.18    332.48 o 
   5   0  11     5905.60     5654.42    265.16 o 
   6   0  11     5635.49     5369.33    261.45 o 
   7   0  11     2102.77     2301.84    180.32 o 
   8   0  11       52.21      205.91     83.52 o 
   9   0  11     4604.74     4806.20    269.40 o 
  10   0  11     6540.03     6407.94    323.52 o 
  11   0  11     2155.97     2103.39    195.99 o 
  12   0  11       44.98      104.10     56.14 o 
  13   0  11      600.17      582.11     85.98 o 
 -10   1  11      639.71      568.19    147.42 o 
  -9   1  11     2874.37     3512.47    282.74 o 
  -8   1  11     2127.01     2530.69    230.07 o 
  -7   1  11      171.75       30.56     70.95 o 
  -6   1  11     2018.84     1971.65    145.36 o 
  -5   1  11     5003.75     5327.94    150.37 o 
  -4   1  11     5329.84     5173.92    110.85 o 
  -3   1  11     1805.86     1678.21     58.11 o 
  -2   1  11       23.16      -12.80     31.30 o 
  -1   1  11     7855.85     7303.15    201.82 o 
   0   1  11     9580.65     9137.73    222.84 o 
   1   1  11     9238.12     9162.60    221.80 o 
   2   1  11     1292.92     1140.74    104.58 o 
   3   1  11     5029.12     4708.90    156.03 o 
   4   1  11     5657.70     5580.22    247.88 o 
   5   1  11     1626.85     1453.09     55.71 o 
   6   1  11      742.55      605.49     96.99 o 
   7   1  11       66.56       12.63     55.02 o 
   8   1  11     6578.84     6127.52    300.85 o 
   9   1  11     7660.34     7824.72    346.89 o 
  10   1  11     2518.83     2301.69    195.09 o 
  11   1  11      187.70      218.02     83.06 o 
  12   1  11       40.20       47.48     66.03 o 
  13   1  11      873.89      903.79    107.57 o 
  14   1  11      785.69      743.41     99.00 o 
 -10   2  11     2770.48     2657.07    264.25 o 
  -9   2  11     2844.26     2875.41    260.90 o 
  -8   2  11      266.26      294.71    107.86 o 
  -7   2  11      875.27      779.04    135.80 o 
  -6   2  11     3513.43     3607.40    251.21 o 
  -5   2  11     3539.36     3734.09    118.41 o 
  -4   2  11     1492.00     1515.98     76.00 o 
  -3   2  11        2.78       27.63     35.20 o 
  -2   2  11     5772.22     5549.41    143.45 o 
  -1   2  11    19083.39    19000.74    368.81 o 
   0   2  11    13458.94    13271.88    227.28 o 
   1   2  11      194.63      301.49     75.13 o 
   2   2  11     2323.21     2223.36    131.81 o 
   3   2  11     7528.27     7408.94    397.08 o 
   4   2  11     8525.71     8565.37    217.78 o 
   5   2  11     2247.16     2101.63    123.78 o 
   6   2  11       21.24       19.02     20.21 o 
   7   2  11     5150.79     4822.32    258.04 o 
   8   2  11     7330.50     7491.86    331.72 o 
   9   2  11     2868.41     2637.30    206.00 o 
  10   2  11       26.18       -5.10     64.88 o 
  11   2  11      157.95      214.61     89.59 o 
  12   2  11     1053.27      798.00     92.15 o 
  13   2  11     1055.24     1046.06    107.26 o 
  14   2  11      282.18       52.58     59.19 o 
 -10   3  11     1964.15     2130.47    241.60 o 
  -9   3  11      241.61      345.05    122.55 o 
  -8   3  11      293.86      112.34     91.26 o 
  -7   3  11     1747.37     1838.46    197.97 o 
  -6   3  11     1920.53     2026.36    198.27 o 
  -5   3  11      230.97      275.00     63.53 o 
  -4   3  11        9.48       -9.95     39.36 o 
  -3   3  11     3882.35     3874.10    118.78 o 
  -2   3  11    11656.63    11190.92    211.72 o 
  -1   3  11    14246.64    13736.21    237.03 o 
   0   3  11      265.12      225.08     34.42 o 
   1   3  11     1131.78     1059.52     46.05 o 
   2   3  11     6284.99     6278.45    326.64 o 
   3   3  11     4570.34     4523.81    153.32 o 
   4   3  11     3608.99     3532.74    136.63 o 
   5   3  11      274.19      243.73     42.46 o 
   6   3  11     2458.59     2192.60    171.88 o 
   7   3  11     8006.44     8576.44    350.83 o 
   8   3  11     4161.26     4001.44    244.75 o 
   9   3  11      977.44      949.16    132.42 o 
  10   3  11      217.97      236.75     83.63 o 
  11   3  11      213.53      355.79     98.72 o 
  12   3  11     1606.45     1621.64    224.38 o 
  13   3  11      943.77      811.88     90.91 o 
  14   3  11       55.57       26.80     55.54 o 
  -9   4  11      104.07      216.35    103.77 o 
  -8   4  11     2647.32     2509.34    247.34 o 
  -7   4  11     1558.14     1662.14    192.61 o 
  -6   4  11      779.98      482.14    112.27 o 
  -5   4  11      293.99      400.35     81.93 o 
  -4   4  11     1726.76     1597.51    129.59 o 
  -3   4  11     5470.82     5560.53    142.61 o 
  -2   4  11     9620.16     9351.88    191.82 o 
  -1   4  11     2555.66     2509.29    106.44 o 
   0   4  11     3123.77     3061.38     84.15 o 
   1   4  11     6250.65     5835.09    111.29 o 
   2   4  11     2818.58     2712.18    159.63 o 
   3   4  11     1687.90     1676.82    211.55 o 
   4   4  11      235.73      114.35     32.98 o 
   5   4  11     4699.86     4813.93    163.87 o 
   6   4  11     9950.31    10033.87    375.94 o 
   7   4  11     4158.27     4748.64    259.67 o 
   8   4  11     1732.78     1720.72    162.72 o 
   9   4  11       13.62       69.46     60.24 o 
  10   4  11     1116.00     1185.45    149.16 o 
  11   4  11     1084.72      887.29    140.74 o 
  12   4  11      692.32      758.97     88.25 o 
  13   4  11        1.33        2.28    134.56 o 
  14   4  11      886.32      798.63     96.68 o 
  -8   5  11     1449.09     1729.68    213.72 o 
  -7   5  11      816.34      817.96    150.55 o 
  -6   5  11       95.61       85.22     81.40 o 
  -5   5  11     1284.97     1154.31    111.12 o 
  -4   5  11     3309.34     3292.86    170.86 o 
  -3   5  11     2790.85     3065.22    174.61 o 
  -2   5  11      756.96      720.38     54.93 o 
  -1   5  11       88.70       63.22     27.56 o 
   0   5  11     4967.41     5008.15    111.18 o 
   1   5  11     7843.83     7838.14    138.47 o 
   2   5  11     4095.06     4057.95    270.77 o 
   3   5  11     1319.69     1283.19    137.02 o 
   4   5  11     1482.93     1362.36    143.31 o 
   5   5  11     8052.13     8057.64    503.95 o 
   6   5  11     5227.67     5202.94    174.93 o 
   7   5  11       36.07      -32.21     60.65 o 
   8   5  11      393.83      528.02    106.28 o 
   9   5  11      103.86      104.25     75.26 o 
  10   5  11     2064.51     2208.10    198.15 o 
  11   5  11     1840.76     2178.09    203.58 o 
  12   5  11      646.77      568.15     73.29 o 
  13   5  11      328.26      389.85    134.91 o 
  14   5  11      921.23     1058.10    166.59 o 
  -8   6  11      498.50      337.84    129.37 o 
  -7   6  11      112.37      -36.59    101.81 o 
  -6   6  11      998.18     1236.31    171.08 o 
  -5   6  11     2616.45     2682.28    167.96 o 
  -4   6  11     2514.04     2651.77    160.74 o 
  -3   6  11     1202.93     1103.12    105.32 o 
  -2   6  11       74.44       51.13     35.35 o 
  -1   6  11      724.96      787.43     79.36 o 
   0   6  11     6233.38     6099.54    129.35 o 
   1   6  11     4817.06     4640.89    108.65 o 
   2   6  11      131.71      140.13     39.08 o 
   3   6  11     1134.09     1183.46     81.62 o 
   4   6  11     3969.21     3779.39    201.34 o 
   5   6  11     3605.20     3521.74    138.69 o 
   6   6  11       50.27       68.01     36.58 o 
   7   6  11     1363.79     1549.70    160.61 o 
   8   6  11     1495.92     1584.07    163.52 o 
   9   6  11     1353.90     1278.70    155.93 o 
  10   6  11     6001.55     6329.58    341.33 o 
  11   6  11     1077.74      955.64    148.03 o 
  12   6  11      315.97      207.92     85.89 o 
  13   6  11     1343.15     1039.96    158.27 o 
  14   6  11      267.39       90.87     86.02 o 
  -7   7  11      347.27      356.85    127.67 o 
  -6   7  11     1128.43      842.66    146.87 o 
  -5   7  11     1087.61     1017.62    110.27 o 
  -4   7  11      173.36      141.59     57.44 o 
  -3   7  11      146.30      189.73     61.74 o 
  -2   7  11     1926.98     1968.04    132.38 o 
  -1   7  11     1351.06     1491.81     66.53 o 
   0   7  11     3333.25     3591.59    102.08 o 
   1   7  11     3404.83     3234.07     87.08 o 
   2   7  11      199.96      234.56     39.93 o 
   3   7  11     4278.63     4314.00    325.73 o 
   4   7  11     3164.06     3037.78    317.40 o 
   5   7  11      142.32       94.59     33.40 o 
   6   7  11      280.07      322.04     48.32 o 
   7   7  11      110.41       57.05     57.95 o 
   8   7  11      445.29      561.30    110.14 o 
   9   7  11      731.39      803.67    125.81 o 
  10   7  11     1771.24     1926.01    195.97 o 
  11   7  11       23.54      -26.16     84.16 o 
  12   7  11     1049.26      898.76    146.94 o 
  13   7  11      679.36      600.63    144.54 o 
  14   7  11      134.62      -11.02     79.47 o 
  -6   8  11      462.65      302.47    108.62 o 
  -5   8  11      364.37      150.70     82.20 o 
  -4   8  11       33.87       74.29     58.44 o 
  -3   8  11      352.92      415.84    140.25 o 
  -2   8  11     3533.03     3416.80    178.33 o 
  -1   8  11     4273.26     4092.08    142.62 o 
   0   8  11     2990.81     3042.33     97.18 o 
   1   8  11      100.88      125.18     26.17 o 
   2   8  11     2515.25     2498.97     84.57 o 
   3   8  11     3983.82     3830.83    164.26 o 
   4   8  11      401.59      409.30     52.90 o 
   5   8  11      216.48      208.66     47.81 o 
   6   8  11      690.62      645.11     62.89 o 
   7   8  11      431.17      383.87     87.41 o 
   8   8  11     1720.11     1672.81    172.49 o 
   9   8  11     1876.23     2108.85    201.79 o 
  10   8  11       18.17       18.54     67.14 o 
  11   8  11     1990.11     2237.35    223.60 o 
  12   8  11      918.38      938.65    157.80 o 
  13   8  11       27.34       -4.59     80.25 o 
  14   8  11      342.17      162.99     76.23 o 
  -5   9  11       12.49      -90.09     90.09 o 
  -4   9  11      548.82      625.08     92.52 o 
  -3   9  11      879.71     1135.77    167.93 o 
  -2   9  11     1802.44     1795.52    157.51 o 
  -1   9  11     1475.60     1333.25     87.25 o 
   0   9  11      381.55      263.92     67.01 o 
   1   9  11      750.57      874.08     64.20 o 
   2   9  11     3795.80     3887.61    100.22 o 
   3   9  11      813.16      868.99     74.54 o 
   4   9  11       94.01       85.38     33.67 o 
   5   9  11     1210.62     1126.94    114.26 o 
   6   9  11      708.91      740.56     68.74 o 
   7   9  11     2149.27     2311.03    199.39 o 
   8   9  11     1664.52     1948.69    192.38 o 
   9   9  11     1007.93     1032.25    151.18 o 
  10   9  11      302.27      329.57    109.82 o 
  11   9  11     1930.00     2123.94    216.45 o 
  12   9  11       47.72       25.41     80.13 o 
  13   9  11      125.32       -9.26     87.38 o 
  -4  10  11      572.47      579.90    130.52 o 
  -3  10  11      738.37      696.32     94.46 o 
  -2  10  11      846.30      793.49     98.03 o 
  -1  10  11       11.77      -27.92     58.69 o 
   0  10  11     2226.73     2135.19    110.74 o 
   1  10  11     4019.52     3997.14    105.42 o 
   2  10  11     2119.50     1991.85     74.56 o 
   3  10  11      297.99      288.34     41.13 o 
   4  10  11      898.49      988.45     77.10 o 
   5  10  11      595.95      431.61     99.19 o 
   6  10  11      545.09      543.40    109.18 o 
   7  10  11     1177.04      902.08    134.48 o 
   8  10  11      118.09      122.51     67.68 o 
   9  10  11     1429.71     1451.97    175.82 o 
  10  10  11     2320.26     2309.52    220.77 o 
  11  10  11      633.46      654.67     97.12 o 
  12  10  11      253.95       48.94    108.20 o 
  13  10  11      482.06      574.29    152.67 o 
  -3  11  11      638.43      580.27     95.48 o 
  -2  11  11      257.47      240.75    103.26 o 
  -1  11  11      195.70      261.80     75.33 o 
   0  11  11     1693.51     1855.06    106.65 o 
   1  11  11     1435.60     1413.51     92.19 o 
   2  11  11      109.91      119.47     47.66 o 
   3  11  11      908.32      827.16     76.15 o 
   4  11  11      531.54      607.51    109.16 o 
   5  11  11       60.54      -46.65     50.96 o 
   6  11  11      361.41      281.76     91.26 o 
   7  11  11       45.87       59.29    110.23 o 
   8  11  11     1107.78     1020.19    203.29 o 
   9  11  11     3193.27     3467.04    189.65 o 
  10  11  11     1083.35     1232.41    123.49 o 
  11  11  11        0.18      -68.87     68.87 o 
  12  11  11      442.11      383.78     81.76 o 
  -1  12  11     1364.03     1410.06    138.97 o 
   0  12  11     1675.80     1816.70    140.14 o 
   1  12  11       14.74      -27.38     52.87 o 
   2  12  11      514.67      463.24     80.53 o 
   3  12  11      382.03      353.17     79.93 o 
   4  12  11      584.27      347.47     67.66 o 
   5  12  11       24.24      -50.10     65.26 o 
   6  12  11       26.36      -79.01     79.01 o 
   7  12  11      335.89      206.80     90.52 o 
   8  12  11     2979.25     3040.09    248.33 o 
   9  12  11     1039.13      806.76    151.71 o 
  10  12  11        6.03       12.66     87.14 o 
  11  12  11      557.59      327.26    112.24 o 
   1  13  11      146.55      156.87     66.39 o 
   2  13  11      978.95      834.71    104.71 o 
   3  13  11      233.44      221.30     63.97 o 
   4  13  11      138.83       98.98     43.56 o 
   5  13  11        7.17      -61.01     61.01 o 
   6  13  11      420.95      439.21    104.96 o 
   7  13  11      750.15     1005.70    155.25 o 
   8  13  11     1192.30     1179.64    170.24 o 
   9  13  11        9.78      -92.81     92.81 o 
  10  13  11      597.45      528.49    141.34 o 
   5  14  11      331.21      239.21    127.18 o 
   6  14  11     1333.77     1438.00    129.05 o 
   7  14  11      802.30      831.41    139.56 o 
  -6 -13  12        6.07      -41.63     83.33 o 
  -5 -13  12      153.79      153.06     96.60 o 
  -4 -13  12      296.99      264.60     71.91 o 
  -3 -13  12      243.60      122.38     94.67 o 
  -2 -13  12        7.46       49.23     58.41 o 
  -1 -13  12       48.74       75.13     61.90 o 
   0 -13  12      363.85      307.93    147.32 o 
   1 -13  12      298.88      162.70    177.98 o 
  -7 -12  12      240.96      271.60    128.63 o 
  -6 -12  12       52.87       77.31    102.39 o 
  -5 -12  12      711.17      711.48    140.52 o 
  -4 -12  12      646.21      681.09     96.56 o 
  -3 -12  12     1003.12      821.38    101.46 o 
  -2 -12  12       13.72      -55.16     55.16 o 
  -1 -12  12      140.71      137.23     61.96 o 
   0 -12  12      526.96      417.61     76.44 o 
   1 -12  12      699.69      655.64     88.79 o 
   2 -12  12      156.89      110.56     45.95 o 
   3 -12  12       62.61       82.41     91.16 o 
  -9 -11  12      525.32      490.87     89.99 o 
  -8 -11  12      230.40      194.73     68.64 o 
  -7 -11  12      271.68      272.51     65.87 o 
  -6 -11  12      865.52      958.83     96.73 o 
  -5 -11  12     1428.70     1339.34    179.12 o 
  -4 -11  12       27.78       85.22     72.85 o 
  -3 -11  12        4.03        1.58     53.65 o 
  -2 -11  12      780.51      882.51     99.66 o 
  -1 -11  12     1647.22     1672.78    206.34 o 
   0 -11  12      943.82      960.16    134.60 o 
   1 -11  12       92.78      -57.61     57.61 o 
   2 -11  12       58.59       31.10     44.40 o 
   3 -11  12      564.74      571.18    127.56 o 
   4 -11  12      582.24      566.14    134.26 o 
   5 -11  12      233.58      171.89     86.36 o 
  -9 -10  12      148.43      195.47     66.81 o 
  -8 -10  12       20.33      147.35    123.43 o 
  -7 -10  12     1032.28     1203.34    106.55 o 
  -6 -10  12     2309.95     2541.21    147.52 o 
  -5 -10  12     1249.90     1186.82     79.77 o 
  -4 -10  12       25.55      -26.25     40.30 o 
  -3 -10  12      260.84      232.23     41.47 o 
  -2 -10  12      703.00      863.31    204.31 o 
  -1 -10  12     1600.34     1522.99    116.38 o 
   0 -10  12      164.22      152.59     52.82 o 
   1 -10  12      180.07      221.42     60.11 o 
   2 -10  12     1341.38     1447.02     95.66 o 
   3 -10  12     1325.22     1466.59    177.34 o 
   4 -10  12      381.77      434.63    112.21 o 
   5 -10  12       31.46       36.12     68.43 o 
   6 -10  12      422.43      313.57    107.25 o 
 -10  -9  12      250.39      246.83     69.68 o 
  -9  -9  12       12.71      -24.85     45.98 o 
  -8  -9  12      663.17      702.31     70.00 o 
  -7  -9  12     2469.14     2679.13    118.98 o 
  -6  -9  12     1945.25     1991.99     99.85 o 
  -5  -9  12      150.17      243.45     49.57 o 
  -4  -9  12      947.61      899.75     65.25 o 
  -3  -9  12      957.55     1075.06     90.69 o 
  -2  -9  12      232.86      187.46     38.04 o 
  -1  -9  12      382.78      383.27     47.40 o 
   0  -9  12      407.83      408.29     72.52 o 
   1  -9  12     2710.70     2725.45    144.83 o 
   2  -9  12     2121.60     2094.82    107.93 o 
   3  -9  12     1195.02     1131.87    153.56 o 
   4  -9  12      163.18      133.94     86.41 o 
   5  -9  12      549.57      566.40    121.65 o 
   6  -9  12     1166.54     1084.99    152.37 o 
   7  -9  12      445.69      328.46    103.19 o 
 -10  -8  12       17.70      -35.94    147.52 o 
  -9  -8  12      623.17      649.90     71.79 o 
  -8  -8  12     2929.56     2840.51    127.30 o 
  -7  -8  12     3807.19     4117.45    146.57 o 
  -6  -8  12      618.13      647.96     64.70 o 
  -5  -8  12      147.67      215.04     42.27 o 
  -4  -8  12     1680.10     1838.39     88.48 o 
  -3  -8  12     1012.78     1102.38     67.38 o 
  -2  -8  12      110.07      141.28     36.41 o 
  -1  -8  12      554.82      607.62     54.54 o 
   0  -8  12     1023.98     1111.02    236.59 o 
   1  -8  12     3636.93     3744.96    159.48 o 
   2  -8  12      521.46      565.41     66.21 o 
   3  -8  12      365.73      202.77     87.25 o 
   4  -8  12     1187.59     1302.55    159.35 o 
   5  -8  12     1274.13     1234.49    154.48 o 
   6  -8  12      601.24      443.44    102.82 o 
   7  -8  12       19.48      -86.51     86.51 o 
   8  -8  12      570.45      477.38    108.32 o 
 -11  -7  12       27.81      -11.92     60.81 o 
 -10  -7  12      466.57      585.84    128.59 o 
  -9  -7  12     3266.38     3088.88    244.16 o 
  -8  -7  12     4231.49     4472.43    285.35 o 
  -7  -7  12     1042.67     1073.85     97.83 o 
  -6  -7  12      934.94      950.87     70.28 o 
  -5  -7  12     3264.48     3096.92    116.03 o 
  -4  -7  12     2574.72     2545.09    103.33 o 
  -3  -7  12      271.09      292.65     50.87 o 
  -2  -7  12       58.16        6.24     22.66 o 
  -1  -7  12     2204.49     2141.38     91.21 o 
   0  -7  12     3535.64     3561.51    117.35 o 
   1  -7  12     2183.38     2102.56    114.44 o 
   2  -7  12      195.03      143.75    114.33 o 
   3  -7  12      657.15      687.00    119.61 o 
   4  -7  12     4689.19     4606.54    280.71 o 
   5  -7  12     2265.66     2517.86    209.80 o 
   6  -7  12       60.44      -14.17     67.43 o 
   7  -7  12      423.96      390.95    100.00 o 
   8  -7  12     1557.78     1470.91    169.68 o 
   9  -7  12     1048.56     1076.74    135.20 o 
 -11  -6  12      670.57      540.44     86.11 o 
 -10  -6  12     2715.62     2639.59    158.73 o 
  -9  -6  12     2861.01     2876.12    160.67 o 
  -8  -6  12      981.95     1003.68    138.99 o 
  -7  -6  12      609.00      706.58    121.47 o 
  -6  -6  12     2919.24     3201.36    157.34 o 
  -5  -6  12     3309.62     3545.22    192.92 o 
  -4  -6  12      769.85      807.56     54.36 o 
  -3  -6  12      567.41      595.14     39.32 o 
  -2  -6  12     3229.75     3263.00    116.30 o 
  -1  -6  12     4262.72     4218.69     97.15 o 
   0  -6  12     3818.64     3799.98    115.26 o 
   1  -6  12      398.26      369.84     52.15 o 
   2  -6  12     3175.90     2994.26    150.72 o 
   3  -6  12     3061.92     3099.35    222.12 o 
   4  -6  12     3597.89     3843.05    250.18 o 
   5  -6  12      563.79      538.18    104.05 o 
   6  -6  12     1503.18     1520.09    163.61 o 
   7  -6  12     2978.42     2905.45    219.45 o 
   8  -6  12     1871.66     1620.37    167.68 o 
   9  -6  12      185.45      146.11     79.19 o 
  10  -6  12        6.10       63.26     98.77 o 
 -11  -5  12      991.59     1171.18    112.73 o 
 -10  -5  12     4289.92     4142.12    195.20 o 
  -9  -5  12     1372.18     1618.05    121.73 o 
  -8  -5  12      846.69      823.95     92.53 o 
  -7  -5  12     4141.42     4289.02    182.20 o 
  -6  -5  12     2318.65     2513.79    196.81 o 
  -5  -5  12      189.77      183.02     51.90 o 
  -4  -5  12      926.11      920.25     68.08 o 
  -3  -5  12     2690.47     2766.64     98.21 o 
  -2  -5  12     4335.50     4151.49    119.50 o 
  -1  -5  12     1734.47     1631.99     57.91 o 
   0  -5  12        5.75        6.38     23.24 o 
   1  -5  12     1723.92     1709.16     88.00 o 
   2  -5  12    14382.61    14207.40    317.24 o 
   3  -5  12     4274.48     4533.21    262.58 o 
   4  -5  12      733.22      682.65    107.25 o 
   5  -5  12     1142.45     1102.35    141.68 o 
   6  -5  12     3286.44     3330.53    232.98 o 
   7  -5  12     1146.59     1019.90    136.19 o 
   8  -5  12      419.76      391.53     97.34 o 
   9  -5  12       11.74      -55.53     80.21 o 
  10  -5  12      746.20      669.64    127.52 o 
  11  -5  12     1982.66     2311.49    242.92 o 
 -11  -4  12     1719.57     1871.35    209.35 o 
 -10  -4  12      987.56      894.36    155.56 o 
  -9  -4  12      396.62      552.96    128.41 o 
  -8  -4  12     6224.87     6299.68    251.17 o 
  -7  -4  12     6196.12     5719.05    250.64 o 
  -6  -4  12      260.94      228.80     61.87 o 
  -5  -4  12      282.36      382.20     56.74 o 
  -4  -4  12     3340.83     3202.65    110.97 o 
  -3  -4  12     6265.10     6013.60    151.06 o 
  -2  -4  12     2419.91     2335.39     91.81 o 
  -1  -4  12      162.74      157.25     26.46 o 
   0  -4  12     3913.45     3995.81     94.46 o 
   1  -4  12     6727.20     6594.78    114.17 o 
   2  -4  12    16165.35    16001.01    333.43 o 
   3  -4  12     1376.00     1214.80    138.38 o 
   4  -4  12     1502.45     1265.24    142.47 o 
   5  -4  12     5838.26     5654.31    287.50 o 
   6  -4  12     5504.65     5394.99    289.15 o 
   7  -4  12     1052.55     1185.01    147.09 o 
   8  -4  12      122.80       85.74     63.18 o 
   9  -4  12     1430.33     1406.38    157.50 o 
  10  -4  12     3053.72     3217.16    239.42 o 
  11  -4  12     1566.26     1615.02    223.18 o 
 -11  -3  12      938.48     1018.49    157.89 o 
 -10  -3  12       83.16      226.34     99.01 o 
  -9  -3  12     3548.12     3574.64    173.28 o 
  -8  -3  12     5471.53     5967.52    217.58 o 
  -7  -3  12     1402.40     1428.41    106.47 o 
  -6  -3  12      824.11      894.65     85.17 o 
  -5  -3  12     1471.13     1414.10     97.43 o 
  -4  -3  12      758.08      801.87     72.03 o 
  -3  -3  12      127.48      155.97     31.91 o 
  -2  -3  12      298.16      225.50     54.60 o 
  -1  -3  12     4705.96     4363.62     86.57 o 
   0  -3  12     9318.72     9089.13    195.27 o 
   1  -3  12     7788.65     7558.15    216.29 o 
   2  -3  12     4212.63     3580.36    364.53 o 
   3  -3  12     1904.94     1617.39    103.69 o 
   4  -3  12    10401.64    10230.15    382.80 o 
   5  -3  12     7455.68     7411.38    329.35 o 
   6  -3  12      391.74      551.42    100.13 o 
   7  -3  12      367.29      307.93     88.29 o 
   8  -3  12     1945.53     1935.62    180.80 o 
   9  -3  12     2780.74     2751.64    215.25 o 
  10  -3  12     3580.24     3648.56    253.98 o 
  11  -3  12      520.35      506.44    115.98 o 
  12  -3  12      285.95      421.65     94.11 o 
 -11  -2  12      142.97      223.54    109.61 o 
 -10  -2  12     2573.82     3138.98    266.15 o 
  -9  -2  12     4296.59     4218.36    241.98 o 
  -8  -2  12     1217.62     1268.67    123.84 o 
  -7  -2  12        5.40      -34.65     43.30 o 
  -6  -2  12     2610.08     2622.94    136.51 o 
  -5  -2  12     3923.64     3849.30    128.05 o 
  -4  -2  12     2236.66     2069.59     93.40 o 
  -3  -2  12       12.33      -32.83     32.83 o 
  -2  -2  12     3914.02     3958.60    106.92 o 
  -1  -2  12     8599.15     8377.25    184.82 o 
   0  -2  12     7777.94     7821.43    325.98 o 
   1  -2  12     2340.99     2413.35    117.14 o 
   2  -2  12       22.58       11.57     36.04 o 
   3  -2  12     7240.00     6945.52    145.91 o 
   4  -2  12     9237.08     8960.09    240.80 o 
   5  -2  12     1929.51     2156.79    172.84 o 
   6  -2  12       91.71       46.58     60.11 o 
   7  -2  12     2126.20     1951.30    171.91 o 
   8  -2  12     3584.22     3519.62    233.21 o 
   9  -2  12     1315.09     1679.57    170.78 o 
  10  -2  12      480.44      498.74    104.22 o 
  11  -2  12      171.21      213.64     85.24 o 
  12  -2  12     1205.74     1096.06    111.25 o 
 -10  -1  12     3241.04     3175.63    269.86 o 
  -9  -1  12     1071.61      882.21    152.32 o 
  -8  -1  12      118.71       71.57     76.48 o 
  -7  -1  12     3224.49     3145.99    151.25 o 
  -6  -1  12     4328.47     4329.16    149.90 o 
  -5  -1  12     2155.02     2184.39     98.90 o 
  -4  -1  12       27.77       34.88     26.78 o 
  -3  -1  12     2689.46     2539.85     59.76 o 
  -2  -1  12     6639.95     6780.24    165.29 o 
  -1  -1  12    13178.20    13462.99    295.81 o 
   0  -1  12     1288.51     1291.83    155.05 o 
   1  -1  12      302.15      260.12     48.82 o 
   2  -1  12     5638.89     5510.46    178.80 o 
   3  -1  12    11664.13    11666.48    298.69 o 
   4  -1  12     3642.80     3761.81    106.00 o 
   5  -1  12      327.40      336.68     78.02 o 
   6  -1  12     4081.11     3948.19    236.27 o 
   7  -1  12     3651.83     3290.40    222.05 o 
   8  -1  12     3437.23     3792.53    245.04 o 
   9  -1  12     1048.36      925.85    128.47 o 
  10  -1  12      246.66      168.87     78.42 o 
  11  -1  12     1154.11     1117.94    149.44 o 
  12  -1  12     1714.73     1740.13    135.05 o 
  13  -1  12      851.44      837.67    256.66 o 
 -10   0  12      691.10      697.83    155.39 o 
  -9   0  12      238.71      188.61     98.13 o 
  -8   0  12     1830.79     1943.87    210.59 o 
  -7   0  12     2656.55     2859.70    140.70 o 
  -6   0  12     2232.48     2255.79     84.78 o 
  -5   0  12       33.78       53.91     27.19 o 
  -4   0  12     2387.88     2407.36    100.76 o 
  -3   0  12     6644.75     6392.04    125.13 o 
  -2   0  12     5878.52     5887.05    186.71 o 
  -1   0  12     3919.21     3928.02    151.19 o 
   0   0  12      172.00      154.11     42.50 o 
   1   0  12     8730.80     8642.08    225.67 o 
   2   0  12    12112.40    12197.84    273.89 o 
   3   0  12     6945.65     7120.01    131.03 o 
   4   0  12      265.36      220.90     26.10 o 
   5   0  12      461.34      402.93     85.91 o 
   6   0  12     3075.15     3164.10    204.97 o 
   7   0  12     3365.97     3413.57    224.23 o 
   8   0  12      888.03      782.73    119.98 o 
   9   0  12      238.90      404.27    100.84 o 
  10   0  12     1314.27     1441.42    162.55 o 
  11   0  12     1835.81     1881.96    187.26 o 
  12   0  12      885.99      914.20    101.45 o 
  13   0  12      339.00      405.03     80.17 o 
 -10   1  12      308.40      278.65    113.98 o 
  -9   1  12     2323.06     2535.66    242.97 o 
  -8   1  12     2300.46     2145.45    217.33 o 
  -7   1  12     1367.31     1466.63    176.56 o 
  -6   1  12       69.83       90.70     65.61 o 
  -5   1  12     2282.51     2166.49     97.11 o 
  -4   1  12     6171.99     5991.99    218.87 o 
  -3   1  12     3221.17     3153.02    113.43 o 
  -2   1  12      822.33      852.78     94.72 o 
  -1   1  12        0.79      -22.18     30.44 o 
   0   1  12    10542.35    10572.47    251.50 o 
   1   1  12    20982.09    21292.25    445.84 o 
   2   1  12     8161.31     8047.14    458.55 o 
   3   1  12      268.93      229.06     44.99 o 
   4   1  12     2404.76     2481.78    119.54 o 
   5   1  12     4138.98     4043.08    101.43 o 
   6   1  12     1217.19     1269.64    137.95 o 
   7   1  12      792.99      853.46    114.03 o 
   8   1  12       31.81      -16.46     67.43 o 
   9   1  12     1290.11     1532.34    163.23 o 
  10   1  12     1961.00     1934.27    185.11 o 
  11   1  12     1138.38     1055.01    146.03 o 
  12   1  12      204.88      336.69    103.60 o 
  13   1  12       20.72       99.36    139.30 o 
  -9   2  12     1194.76     1051.93    172.69 o 
  -8   2  12     1340.81     1276.15    181.02 o 
  -7   2  12      444.02      521.56    123.59 o 
  -6   2  12      146.86      108.04     49.57 o 
  -5   2  12     2456.92     2455.58    100.92 o 
  -4   2  12     3220.38     3182.03    130.34 o 
  -3   2  12      848.13     1006.50     66.46 o 
  -2   2  12      693.87      658.73     54.28 o 
  -1   2  12     2392.03     2279.61     83.39 o 
   0   2  12    12746.38    12834.52    439.50 o 
   1   2  12    13019.92    13407.22    286.36 o 
   2   2  12     2015.22     1864.73    102.06 o 
   3   2  12     2427.70     2447.68    116.85 o 
   4   2  12     2420.64     2330.45    169.76 o 
   5   2  12     2474.11     2481.56     82.32 o 
   6   2  12      512.74      446.39     42.56 o 
   7   2  12        2.52      -35.28     54.64 o 
   8   2  12      976.92     1062.53    137.76 o 
   9   2  12     3799.00     3621.38    244.84 o 
  10   2  12     2375.21     2095.54    191.93 o 
  11   2  12      805.16      735.68    129.78 o 
  12   2  12       58.26      178.19     92.67 o 
  13   2  12      429.24      560.51     96.43 o 
  14   2  12     1228.46     1364.36    125.55 o 
  -9   3  12     1557.72     1704.48    211.05 o 
  -8   3  12      392.40      271.93    116.19 o 
  -7   3  12       56.70      117.07     94.49 o 
  -6   3  12     3256.58     3682.94    190.24 o 
  -5   3  12     2330.24     2344.23    148.47 o
[truncated: 148,103 more chars]
